# Supplementary material for: Baculum shape complexity correlates to metrics of post‐copulatory sexual selection in Musteloidea
Source: J Morphol. 2023 Mar 1;284(4):e21572. doi: 10.1002/jmor.21572 (PMC10952176; doi:10.1002/jmor.21572)
Supplement: Supplementary file 2 — Supporting information. [file JMOR-284-0-s001.csv]

Family	Subfamily	Genus	Length	Male_mass	Male_mass_ref	Female_mass	Female_mass_ref	Mating	Ovulation	Intromission	Intromission_duration_ref	Testes_mass	Testes_mass_kg	Testes_mass_ref	CR_male_mass	Relative_baculum_length	weight_0.02	weight_0.04	weight_0.06	weight_0.08	weight_0.1	weight_0.12	ref_coeff_0.95482	ref_coeff_4.8156	ref_coeff_24.2872	ref_coeff_122.4913	ref_coeff_617.7789	ref_coeff_3115.7373	QS1	QS2	QS3	QS4	QS5	QS6	QS7	QS8	QS9	Alphashapes_PC1	Alphashapes_PC2	ariaDNE_PC1	ariaDNE_PC2
Ailuridae	Ailuridae	Ailurus_fulgens	27.2484	5.4	Silva & Downing (1995)	5.4	Silva & Downing (1995)	S	I	23	Roberts & Kessler (1979)	6.35	0.00635	Anderson & Dixson (2009)	1.754410643	15.53136953	0.033184	0.0696	0.104633	0.134343	0.160292	0.181724	0.947176	1.040426	1.160199	1.390349	1.821329	1.847902	0	0	0	0	1	0	1	0	1	-1.26894518	-1.78128655	-2.689596857	1.48502689
Mustelidae	Lutrinae	Aonyx_cinerea	42.7356	3.47	Lemasson et al. (2014)	3.03	Lemasson et al. (2014)	S	I	30	Heap et al. (2008)	NA	NA	NA	1.513944048	28.22799168	0.023403	0.062935	0.107875	0.149692	0.182488	0.203224	0.939484	0.979135	1.034503	1.103325	2.028431	2.069076	1	1	2	0	1	0	0	1	0	-1.83543043	-0.03761254	-1.736407026	-0.57731117
Mustelidae	Melinae	Arctonyx_collaris	30.044328	8.93	Parker (1977)	8.4	Parker (1977)	S	I	NA	NA	NA	NA	NA	2.074676971	14.48144864	0.021561	0.051909	0.091886	0.132944	0.168011	0.193981	0.946078	0.986183	1.012019	1.221091	2.141568	2.179345	1	0	1	0	2	0	0	0	0	-1.92058795	-0.64562566	-3.234918526	0.05994788
Mustelidae	Guloninae	Eira_barbara	74.658306	4.32	Silva & Downing (1995)	3.5	Silva & Downing (1995)	S	I	35	Poglayen-Neuwall (1975)	16.6	0.0166	(3)Poglayen-Newall (1975)	1.62865057	45.84059182	0.033417	0.08179	0.122563	0.15021	0.165775	0.169704	0.927804	0.987975	1.043008	1.133027	1.684496	2.055408	2	0	0	0	2	0	0	0	1	-1.41354582	0.85897882	-1.711297931	2.13072578
Mustelidae	Lutrinae	Enhydra_lutris	152.75	32.8	Weckerly (1998)	21.5	Weckerly (1998)	S	I	14	Dixson et al. (2004)	28	0.028	(4)Iossa et al. (2008)	3.201041328	47.71884658	0.023235	0.062155	0.105412	0.145473	0.177016	0.197659	0.939537	0.979677	1.008404	1.098008	1.660567	1.749153	1	0	1	1	1	0	0	0	0	-2.15528963	-0.09349548	-2.125985292	-0.16154518
Mustelidae	Guloninae	Gulo_gulo	85.638879	14.18	Weckerly (1998)	9.41	Weckerly (1998)	S	I	27	Lariviere & Ferguson (2002)	17	0.017	Iossa et al. (2008)	2.420427491	35.38171638	0.029786	0.077969	0.12967	0.171774	0.198459	0.211832	0.931469	0.984063	1.046322	1.274445	1.763878	2.038003	2	1	2	1	2	0	0	1	1	-1.45736152	0.53025099	0.221082845	-1.05282348
Mustelidae	Ictonychinae	Ictonyx_striatus	57.971671	0.961	Lariviere (2002)	0.638	Lariviere (2002)	S	I	106	Rowe-Rowe (1978)	2.6	0.0026	(3)Rowe-Rowe (1978)	0.98682724	58.74551151	0.028984	0.073915	0.121834	0.164356	0.195339	0.213531	0.934616	1.006291	1.092656	1.574105	3.466641	3.582026	1	0	2	2	1	0	0	0	1	0.12581047	0.35408804	-0.276125924	-1.13462604
Mustelidae	Lutrinae	Lutra_lutra	63.08	9.6	Silva & Downing (1995)	6.75	Silva & Downing (1995)	S	I	22.5	Dixson et al. (2004)	10.8	0.0108	(4)7Iossa et al. (2008)	2.125317138	29.68027635	0.020657	0.056353	0.099529	0.142745	0.180347	0.209149	0.943226	1.009845	1.071016	1.231944	1.727381	1.792478	0	0	2	2	2	0	1	1	0	-1.75727056	-0.8922009	-2.24212651	-0.98423888
Mustelidae	Ictonychinae	Lyncodon_patagonicus	27.378917	0.23	Larivière and Jennings (2009)	0.23	Larivière and Jennings (2009)	Multimale mating	I	NA	NA	NA	NA	NA	0.6082202	45.01481046	0.03062	0.077344	0.121838	0.160527	0.187807	0.201271	0.931007	0.972878	1.019068	1.093415	1.854614	2.169378	0	0	1	2	1	0	0	0	0	-1.64176732	0.82923542	-0.626652616	-0.21443084
Mustelidae	Guloninae	Martes_flavigula	76.384509	2.875	Grassman et al. (2006)	2.6	Grassman et al. (2006)	S	I	NA	NA	NA	NA	NA	1.42193349	53.7187636	0.03756	0.093049	0.143618	0.179849	0.197634	0.202171	0.924192	1.031918	1.336752	2.052813	3.652328	3.921188	2	1	2	2	2	0	1	1	1	1.85327288	0.44086704	1.025659113	-0.10587594
Mustelidae	Guloninae	Martes_martes	49.3776	1.828	Ferguson & Lariviere (2004)	1.02	Ferguson & Lariviere (2004)	S	I	60	Dixson et al. (2004)	3.2	0.0032	(4)Iossa et al. (2008)	1.222715442	40.38355802	0.02836	0.077461	0.12753	0.170156	0.198931	0.213297	0.931161	0.983823	1.041806	1.238747	1.553696	1.800286	1	1	2	2	2	1	0	1	1	-1.64766089	0.50730331	0.128523847	-1.18150631
Mustelidae	Guloninae	Martes_melampus	36.6768	1.55	Tatara (1994)	1	Tatara (1994)	S	I	NA	NA	0.68	0.00068	(2)Tatara (1994)	1.157294527	31.69184606	0.026279	0.073342	0.124151	0.168154	0.20031	0.218812	0.93475	0.984124	1.023788	1.281526	2.032623	2.155882	1	0	2	2	2	1	0	1	0	-1.48732692	0.34008826	-0.006393444	-1.61021076
Mustelidae	Melinae	Meles_meles	82.8792	11.6	Weckerly (1998)	10.1	Weckerly (1998)	GL	I	90	Yamaguchi et al. (2006)	14.4	0.0144	Ramm_2007	2.263702392	36.61223326	0.034442	0.082899	0.12639	0.16119	0.183783	0.19456	0.927151	1.012687	1.089994	1.240391	2.195002	2.425561	0	0	1	2	0	1	0	0	0	-0.66644449	0.67009979	-0.515767435	0.42250495
Mustelidae	Mellivorinae	Mellivora_capensis	63.102332	9.7	Iossa et al. (2008)	6.2	Iossa et al. (2008)	S	I	NA	NA	54	0.054	Iossa et al. (2008)	2.132671236	29.58840113	0.038021	0.077963	0.113518	0.146576	0.173011	0.192095	0.927676	1.067582	1.746168	3.498097	4.349397	4.402731	2	1	1	2	2	1	1	0	1	4.4443977	-1.36563129	-1.466301301	0.85529737
Mustelidae	Helictidinae	Melogale_everetti	38.806934	1.99	Johnson et al. (2000)	NA	NA	S	I	NA	NA	NA	NA	NA	1.257817672	30.85259085	0.025211	0.07247	0.122475	0.16396	0.191047	0.204338	0.933418	0.978546	1.033402	1.143776	1.950833	2.085105	1	0	2	2	2	0	1	1	1	-1.60925686	0.5036914	-0.622331017	-0.6732388
Mustelidae	Helictidinae	Melogale_moschata	24.31078	1.419	Iossa et al. (2008)	1.146	Iossa et al. (2008)	S	I	NA	NA	7.3	0.0073	(4)Iossa et al. (2008)	1.123726955	21.63406323	0.042386	0.096691	0.151767	0.192925	0.216652	0.227028	0.947887	1.038347	1.331165	1.817531	3.903634	4.593733	1	0	2	1	2	0	1	0	1	1.16668123	-1.53517157	2.522479415	-1.69989028
Mustelidae	Helictidinae	Melogale_orientalis	53.080761	2	Johnson et al. (2000)	NA	NA	S	I	NA	NA	NA	NA	NA	1.25992105	42.13022793	0.026786	0.078076	0.135173	0.18302	0.214057	0.228636	0.931234	1.011374	1.093832	1.313881	1.726158	2.511099	1	0	1	0	2	0	1	0	1	-0.9240484	0.24521357	1.175478452	-2.40335334
Mustelidae	Helictidinae	Melogale_personata	56.101617	1.99	Islam et al. (2008)	1.7	Islam et al. (2008)	S	I	NA	NA	NA	NA	NA	1.257817672	44.6023444	0.0295	0.079981	0.134096	0.177813	0.206247	0.218835	0.932033	1.031412	1.146888	1.407269	2.306195	2.789759	1	0	2	0	2	0	1	1	1	-0.27119457	-0.04850829	0.789691104	-1.59269737
Mustelidae	Mustelinae	Mustela_itatsi	30.380108	0.542	Sasaki et al. (2014)	0.179	Sasaki et al. (2014)	S	I	NA	NA	1.51	0.00151	(2)Iossa et al. (2008)	0.815329386	37.26114686	0.045356	0.096595	0.136291	0.165	0.182182	0.189456	0.928165	1.078829	1.273701	1.866465	3.111481	3.261682	2	1	0	2	1	0	0	1	0	1.37234484	-0.39049709	0.186790724	1.22161471
Mustelidae	Mustelinae	Mustela_kathiah	29.904043	0.359	Silva & Downing (1995)	0.201	Silva & Downing (1995)	S	I	NA	NA	NA	NA	NA	0.710719366	42.07573963	0.050401	0.101348	0.134224	0.157446	0.171462	0.178201	0.92631	1.118676	1.267586	2.043501	3.326412	3.536967	2	1	0	2	1	0	0	1	0	2.06067233	-0.56956999	-0.261890584	2.28999322
Mustelidae	Mustelinae	Mustela_lutreola	35.3484	0.854	Iossa et al. (2008)	0.44	Iossa et al. (2008)	S	I	180	Youngman (1990)	1.4	0.0014	(4)Iossa et al. (2008)	0.948751823	37.25779401	0.039344	0.083626	0.124428	0.157725	0.182921	0.199344	0.938612	1.044903	1.212637	1.848102	2.611029	2.691235	2	1	1	1	1	0	0	1	0	0.13450535	-1.02298323	-0.472432587	0.34751371
Mustelidae	Mustelinae	Mustela_nigripes	35.3808	1.021	Iossa et al. (2008)	1.35	Iossa et al. (2008)	S	I	180	Dixson et al. (2004)	2.7	0.0027	(2)Iossa et al. (2008)	1.006951564	35.13654606	0.035435	0.076669	0.121139	0.157636	0.183674	0.201809	0.938182	1.068617	1.281592	1.68571	2.577976	2.609782	2	1	0	1	1	0	0	1	0	0.36793297	-1.36325231	-0.716145521	-0.01318745
Mustelidae	Mustelinae	Mustela_nudipes	45.958853	0.645	(1)Silva & Downing (1995)	0.5	Silva & Downing (1995)	S	I	NA	NA	NA	NA	NA	0.86401226	53.19236212	0.054214	0.11806	0.169021	0.195838	0.201323	0.194004	0.914627	1.067916	1.255844	2.131261	6.239388	7.14223	2	1	0	1	2	0	1	1	1	4.50321014	2.06867435	2.791469367	1.02886665
Mustelidae	Mustelinae	Mustela_putorius	47.48	1.11	Silva & Downing (1995)	0.689	Silva & Downing (1995)	S	I	172	Miller & Anderson (1989)	3.28	0.00328	Ramm_2007	1.035398805	45.85672665	0.037257	0.080827	0.123952	0.157535	0.183987	0.201037	0.938421	1.02637	1.184584	1.558667	2.657666	2.756805	1	1	0	1	0	0	0	1	0	-0.23714759	-0.66494761	-0.538100129	0.14113198
Mustelidae	Mustelinae	Mustela_sibirica	22.49233	0.802	Sasaki et al. (2014)	0.342	Sasaki et al. (2014)	S	I	160	Amstislavsky (2009)	NA	NA	NA	0.929090721	24.20897065	0.053293	0.104827	0.138834	0.163261	0.175453	0.174167	0.91669	1.143099	1.502926	2.747537	4.57034	4.67701	2	1	0	2	1	0	0	1	0	4.56819536	-0.29033586	0.151879271	2.49470744
Mustelidae	Mustelinae	Mustela_strigidorsa	40.579366	0.6	Streicher et al. (2010)	NA	NA	S	I	NA	NA	NA	NA	NA	0.843432665	48.11215841	0.038411	0.096812	0.15431	0.194806	0.21426	0.219104	0.923075	1.009727	1.469725	3.665248	5.151893	5.48846	2	1	0	1	2	0	1	1	1	4.25864941	0.54926038	2.36415856	-1.3351137
Mustelidae	Ictonychinae	Poecilogale_albinucha	18.844925	0.332	Silva & Downing (1995)	0.2	Silva & Downing (1995)	S	I	78	Rowe-Rowe (1978)	0.26	0.00026	(3)Rowe-Rowe (1978)	0.692435557	27.2154207	0.031213	0.076043	0.119839	0.157297	0.18311	0.195813	0.934593	0.990497	1.079336	2.035909	3.185524	3.234573	2	1	0	2	1	0	0	0	0	0.04343413	0.32931507	-0.95559312	0.18172171
Mustelidae	Lutrinae	Pteronura_brasiliensis	58.92	30	Weckerly (1998)	24	Weckerly (1998)	SM	I	30	Hagenbeck & Wunnemann (1992)	NA	NA	NA	3.107232506	18.96221151	0.016851	0.049338	0.088634	0.128692	0.163857	0.19054	0.945758	0.982438	1.012441	1.17948	1.35439	1.413146	1	1	0	0	0	0	0	0	0	-2.54005716	-0.81752452	-3.713802995	0.19644138
Mustelidae	Ictonychinae	Vormela_peregusna	43.1244	0.425	Gorsuch & Lariviere (2005)	0.37	Gorsuch & Lariviere (2005)	S	I	75	NA	NA	NA	NA	0.751847298	57.35792376	0.036945	0.087048	0.13628	0.177151	0.202833	0.21451	0.931055	1.017614	1.09722	2.11272	3.928657	4.076499	2	1	0	2	2	0	0	1	1	1.08377748	0.57456827	0.977607507	-0.98576828
Procyonidae	Procyonidae	Bassariscus_astutus	49.410432	1.32	Silva & Downing (1995)	0.939	Silva & Downing (1995)	S	S	17	Poglayen-Neuwall (1987)	2.6	0.0026	Iossa et al. (2008)	1.09696131	45.04300337	0.041276	0.092293	0.142829	0.179265	0.200068	0.20595	0.934148	0.973899	1.018922	1.48935	2.681916	2.899363	2	0	2	0	1	0	0	1	0	-0.90928955	0.68333263	1.176067943	-0.28198177
Procyonidae	Procyonidae	Nasua_nasua	86.2812	4.275	Silva & Downing (1995)	3.45	Silva & Downing (1995)	GL	S	60	(1)Hass & Roback (2000)	10.3	0.0103	(2)da Paz et al. (2012)	1.622975783	53.16234591	0.092581	0.137335	0.180384	0.207117	0.216104	0.212098	0.926996	0.969905	1.015362	1.151939	1.814532	2.560753	0	0	2	0	1	0	0	0	0	-1.36121113	1.28815051	5.158081393	0.9463083
Procyonidae	Procyonidae	Potos_flavus	76.9824	3.53	Kays & Gittleman (2001)	3.27	Kays & Gittleman (2001	S	I	150	Kays & Gittleman (2001)	NA	NA	NA	1.522620135	50.55916328	0.099784	0.150024	0.186684	0.20461	0.206989	0.199986	0.929994	0.990459	1.070265	1.238863	2.294935	2.688485	0	1	2	0	2	0	1	0	1	-0.87904831	0.74552504	5.242899273	2.2059976
(1)Data relates to N. narica
(2)Data based on testes volume assuming an average testes density of 0.81kg/m3 calculated from data provided by Iossa et al. (2008)
(3)Data based on testes linear dimensions, assuming an average testes density of 0.81kg/m3 calculated from data provided by Iossa et al. (2008)
(4)Data is testes plus epididymes
Amstislavsky, S. Reproductive Biology and Embryo Technology in Mustelidae. Kuopio University Publications (University of Kuopio, 2009).
Anderson, M. J. & Dixson, A. F. Sexual selection affects the sizes of the mammalian prostate gland and seminal vesicles. Curr. Zool. 55, 1-8 (2009).
Dixson, A., Nyholt, J. & Anderson, M. A positive relationship between baculum length and prolonged intromission patterns in mammals. Acta Zool. Sin. 50, 490Ð503 (2004).
Ferguson and Larivière., Are long penis bones an adaption to high latitude snowy environments?. Oikos, 105(2), pp.255-267. (2004)
Gorsuch, W. A. & Larivire, S. Vormela peregusna. Mamm. Species 779, 1Ð5 (2005).
Grassman, L.I., Janecka, J.E., Austin, S.C., Tewes, M.E. and Silvy, N.J. Chemical immobilization of free-ranging dhole (Cuon alpinus), binturong (Arctictis binturong), and yellow-throated marten (Martes flavigula) in Thailand. European Journal of Wildlife Research, 52(4), pp.297-300. (2006)
Hagenbeck, C. & Wunnemann, K. Breeding the Giant otter Pteronura brasiliensis at Carl Hagenbecks Tierpark. Int. Zoo Yearb. 31, 240Ð245 (1992).
Heap, C. J., Wright, L. & Andrews, L. Summary of Husbandry Guidelines for Asian Small-clawed Otters in Captivity. IUCN/SSC OTTER Specialist Group, Otters in Captivity Task Force (2008).
Iossa, G., Soulsbury, C. D., Baker, P. J. & Harris, S. Sperm competition and the evolution of testes size in terrestrial mammalian carnivores. Funct. Ecol. 22, 655Ð662 (2008).
Islam, M. A., Chowdhury, G. W. & Belant, J. L. First record of the Large-toothed Ferret Badger in Bangladesh. Small Carniv. Conserv. 39, 41Ð42 (2008).
Johnson, D.D., MacDonald, D.W. and Dickman, A.J. An analysis and review of models of the sociobiology of the Mustelidae. Mammal Review, 30(3?4), pp.171-196. (2000)
Kays, R.W. and Gittleman, J.L. The social organization of the kinkajou Potos flavus (Procyonidae). Journal of zoology, 253(4), pp.491-504. (2001)
Lariviere, S. Ictonyx striatus. Mamm. Species 698, 1Ð5 (2002).
Larivière, S. and Ferguson, S.H., 2002. On the evolution of the mammalian baculum: vaginal friction, prolonged intromission or induced ovulation?. Mammal Review, 32(4), pp.283-294.
Larivière S., Jennings A.P. 2009. Family Mustelidae (Weasels and Relatives). In: Wilson D.E., Mittermeier R.A., editors. Handbook of the Mammals of the World. Barcelona: p. 564658.
Lemasson, A., Mikus, M.-A., Blois-Heulin, C. & Lod, T. Vocal repertoire, individual acoustic distinctiveness, and social networks in a group of captive Asian small-clawed otters (Aonyx cinerea). J. Mammal. 95, 128Ð139 (2014).
Miller, B. J. & Anderson, S. H. Failure of fertilization following abbreviated copulation in the ferret (Mustela putorius furo). J. Exp. Zool. 249, 85Ð89 (1989).
Parker, C. Birth, care and development of Chinese hog badgers at Metro Toronto Zoo. Int. Zoo Yearb. 19, 182Ð185 (1977).
Poglayen-Neuwall, I. Copulatory behaviour, gestation and parturition of the tayra (Eira barbara). Z. Sugetierk. 40, 176-189 (1975).
Poglayen-Neuwall, I. Management and breeding of the Ringtail or Cacomistle Bassariscus astutus in captivity. Int. Zoo Yearb. 26, 276Ð280 (1987).
Ramm, S. A. Sexual Selection and Genital Evolution in Mammals: A Phylogenetic Analysis of Baculum Length. Am. Nat. 169, 360Ð369 (2007).
Roberts, M. S. & Kessler, D. S. Reproduction in Red pandas, Ailurus fulgens (Carnivora: Ailuropodidae). J. Zool. 188, 235Ð249 (1979).
Rowe-Rowe, D. T. Reproduction and post-natal development of South African mustelines (Carnivora: Mustelidae). Zool. Africana 13, 103Ð114 (1978).
Sasaki, H. et al. Factors Affecting the Distribution of the Japanese Weasel Mustela itatsi and the Siberian Weasel M . sibirica in Japan. Mammal Study 39, 133Ð139 (2014).
Silva, M. & Downing, J. A. CRC Handbook of Mammalian Body Masses. (CRC Press, 1995).
Streicher, U., Duckworth, J. W. & Robichaud, W. G. Further Records of Stripe-backed Weasel Mustela strigidorsa from Lao PDR. Trop. Nat. Hist. 10, 199Ð203 (2010).
Tatara, M. Notes on the Breeding Ecology and Behavior of Japanese Martens on Tsushima Islands, Japan. J. Mamm. Soc. Japan 19, 67Ð74 (1994).
Weckerly, F. W. Sexual-size dimorphism: Influence of Mass and Mating Systems in the Most Dimorphic Mammals. J. Mammal. 79, 33Ð52 (1998).
Yamaguchi, N., Dugdale, H. L. & MacDonald, D. W. Female receptivity, embryonic diapause and superfoetation in the European badger (Meles meles): implications for the reproductive tactics of males and females. Q. Rev. Biol. 81, 33Ð48 (2006).
Youngman, P. M. Mustela lutreola. Mamm. Species 362, 1Ð3 (1990).
