# Supplementary material for: Baculum shape complexity correlates to metrics of post‐copulatory sexual selection in Musteloidea
Source: J Morphol. 2023 Mar 1;284(4):e21572. doi: 10.1002/jmor.21572 (PMC10952176; doi:10.1002/jmor.21572)
Supplement: Supplementary file 3 — Supporting information. [file JMOR-284-0-s003.txt]

#NEXUS
[Tree distribution from: "Inferring the mammal tree: species-level sets of phylogenies for questions in ecology, evolution, and conservation; PLOS Biology, 2019; Upham NS, Esselstyn JA, Jetz W., doi:10.5061/dryad.tb03d03]
[Subsampled and pruned from vertlife.org on 2022-05-24T10:43:14Z ]
[Data: "Mammals birth-death tip-dated completed trees (all 5911 species, set of 10k trees)" (see Upham et al. 2019 supplement for details)]
BEGIN TREES;
	TREE tree_2537 = (((Potos_flavus:17.14704327,(Bassariscus_astutus:14.566373739,Nasua_nasua:14.566373147):2.580670126):3.51665907,((Arctonyx_collaris:2.38858013,Meles_meles:2.3885801304):11.58221782,(Mellivora_capensis:13.62366076,((Eira_barbara:8.379313491,((Martes_flavigula:5.589862439,(Martes_melampus:1.591374098,Martes_martes:1.591374394):3.9984892277):1.270324395,Gulo_gulo:6.8601886075):1.519…
	TREE tree_3221 = (((Potos_flavus:12.82675552,(Bassariscus_astutus:10.673720789,Nasua_nasua:10.673720789):2.153034732):2.156119346,((Arctonyx_collaris:3.02181601,Meles_meles:3.0218162311):5.97437634,(Mellivora_capensis:8.919077007,((Eira_barbara:5.496130772,((Martes_flavigula:3.71260411,(Martes_melampus:0.8207862627,Martes_martes:0.8207863512):2.8918174058000004):0.5592334815,Gulo_gulo:4.271836265…
	TREE tree_5127 = (((Potos_flavus:14.52605646,(Bassariscus_astutus:12.465642894000002,Nasua_nasua:12.465642624):2.060412211):3.386524862,((Arctonyx_collaris:3.666659316,Meles_meles:3.6666605061000004):8.605265721,(Mellivora_capensis:11.85358306,((Eira_barbara:7.946872987,(Gulo_gulo:5.895238698,(Martes_flavigula:4.683805041,(Martes_melampus:1.143691428,Martes_martes:1.1436914283):3.5401125315):1.21…
	TREE tree_1068 = (((Potos_flavus:12.48551748,(Bassariscus_astutus:10.772378046,Nasua_nasua:10.772377618):1.713138793):2.49011943,((Arctonyx_collaris:2.409196044,Meles_meles:2.4091951852999998):7.696969101,(Mellivora_capensis:9.503649867,((Eira_barbara:5.762451751,(Gulo_gulo:4.595151385,(Martes_flavigula:3.280669583,(Martes_melampus:0.6843831526,Martes_martes:0.6843831741):2.5962860011):1.31448287…
	TREE tree_0630 = (((Potos_flavus:15.99290096,(Bassariscus_astutus:14.278333644,Nasua_nasua:14.278333348):1.714568204):5.475026564,((Arctonyx_collaris:3.366161075,Meles_meles:3.3661610753):9.160111037,(Mellivora_capensis:11.77515225,((Eira_barbara:6.919252273,((Martes_flavigula:4.946831763,(Martes_melampus:0.7988426479,Martes_martes:0.7988426775):4.1479897066):0.445065907,Gulo_gulo:5.391898557):1.…
	TREE tree_4524 = (((Potos_flavus:15.93528269,(Bassariscus_astutus:13.547878041,Nasua_nasua:13.547879675):2.387403557):2.332873548,((Arctonyx_collaris:3.894107496,Meles_meles:3.89410913):7.497664636,(Mellivora_capensis:10.95830509,((Eira_barbara:6.925045239,((Martes_flavigula:5.283929881,(Martes_melampus:1.284889522,Martes_martes:1.2848895219):3.9990411752999995):0.7639174121,Gulo_gulo:6.04784702)…
	TREE tree_3454 = (((Potos_flavus:12.90040008,(Bassariscus_astutus:11.149257685,Nasua_nasua:11.149258805999999):1.751140381):2.784846115,((Arctonyx_collaris:3.097945661,Meles_meles:3.097946333):7.406601056,(Mellivora_capensis:9.42511668,((Eira_barbara:5.730953791,(Gulo_gulo:4.316215338,(Martes_flavigula:3.439358544,(Martes_melampus:0.8846064623,Martes_martes:0.8846064621999999):2.5547514091999997)…
	TREE tree_8275 = (Ailurus_fulgens:21.37521507,(((Bassariscus_astutus:12.48561935,Nasua_nasua:12.485621566):3.652183623,Potos_flavus:16.13780519):3.962173624,((Arctonyx_collaris:4.102868639,Meles_meles:4.1028691929):8.029865739,(((((Melogale_everetti:2.043697313,Melogale_orientalis:2.0436972853):2.623453688,(Melogale_moschata:1.032073617,Melogale_personata:1.032073617):3.635077383):5.581687157,(((…
	TREE tree_6224 = (((Potos_flavus:19.12491098,(Bassariscus_astutus:16.0053935185,Nasua_nasua:16.005389661000002):3.119518427):2.851857341,((Arctonyx_collaris:3.615315695,Meles_meles:3.6153179447):9.78060688,(Mellivora_capensis:13.04884594,((Eira_barbara:8.303691266,((Martes_flavigula:5.977293753,(Martes_melampus:1.576741363,Martes_martes:1.5767413633):4.4005530329):0.7068026596,Gulo_gulo:6.6840957…
	TREE tree_1650 = (((Potos_flavus:14.53558334,(Bassariscus_astutus:12.948537598,Nasua_nasua:12.948538668000001):1.587044454):2.777143148,((Arctonyx_collaris:3.163636234,Meles_meles:3.1636364478):5.749969116,(Mellivora_capensis:8.453418651,((Eira_barbara:4.963742777,((Martes_flavigula:3.462759193,(Martes_melampus:0.9531268752,Martes_martes:0.9531268752):2.5096327453000002):0.935866318,Gulo_gulo:4.3…
	TREE tree_5407 = (((Potos_flavus:15.48107324,(Bassariscus_astutus:12.470227982,Nasua_nasua:12.470225109):3.01084813):5.083858086,((Arctonyx_collaris:4.259735054,Meles_meles:4.2597336172):10.46360884,(Mellivora_capensis:14.38875222,((Eira_barbara:7.39319947,(Gulo_gulo:5.714514823,(Martes_flavigula:5.406574865,(Martes_melampus:1.530132643,Martes_martes:1.530132643):3.8764416474999996):0.3079413952)…
	TREE tree_8278 = (Ailurus_fulgens:21.23464324,(((Bassariscus_astutus:11.810055168,Nasua_nasua:11.810056527):3.618861118,Potos_flavus:15.42891493):4.378820349,((Arctonyx_collaris:4.551133729,Meles_meles:4.551133999999999):7.865794662,((((Melogale_everetti:8.678441164,(Melogale_moschata:1.413425278,(Melogale_orientalis:0.6870224979,Melogale_personata:0.6870224979):0.7264027796):7.265016158):1.57487…
	TREE tree_7447 = (((Potos_flavus:14.86780254,(Bassariscus_astutus:12.050480266000001,Nasua_nasua:12.050479208):2.81732333):3.941936473,((Arctonyx_collaris:3.538706892,Meles_meles:3.5387079474):8.468201258,(Mellivora_capensis:11.59453891,((Eira_barbara:7.740765941,(Gulo_gulo:6.42835306,(Martes_flavigula:5.563429659,(Martes_melampus:0.8242547035,Martes_martes:0.8242547035):4.7391752192):0.864924984…
	TREE tree_5319 = (((Potos_flavus:17.76000839,(Bassariscus_astutus:15.097808670000001,Nasua_nasua:15.09780867):2.662200045):4.712409702,((Arctonyx_collaris:4.284446358,Meles_meles:4.284445037999999):9.733677921,(Mellivora_capensis:13.43895019,((Eira_barbara:8.765373925,(Gulo_gulo:7.166429324,(Martes_flavigula:5.2388334999,(Martes_melampus:1.818874747,Martes_martes:1.8188747475):3.4199571017):1.927…
	TREE tree_5105 = (((Potos_flavus:18.02364143,(Bassariscus_astutus:13.819123365300001,Nasua_nasua:13.819121778000001):4.204519648):3.591520629,((Arctonyx_collaris:4.236311977,Meles_meles:4.2363132473):9.434843426,(Mellivora_capensis:13.22623103,((Eira_barbara:10.54713056,(Gulo_gulo:8.302422629,(Martes_flavigula:5.789187595,(Martes_melampus:1.330179177,Martes_martes:1.3301791769):4.4590086086000005…
	TREE tree_9236 = (Ailurus_fulgens:25.69330923,(((Bassariscus_astutus:15.684397094,Nasua_nasua:15.684395232):2.066121975,Potos_flavus:17.75051752):3.877912089,((Arctonyx_collaris:3.324681812,Meles_meles:3.3246824323):10.09407961,(((((((Vormela_peregusna:7.503711735,(Ictonyx_striatus:3.163817573,Poecilogale_albinucha:3.163817573):4.3398929200000005):3.349052547,Lyncodon_patagonicus:10.8527636613):0…
	TREE tree_1177 = (((Potos_flavus:11.18495334,(Bassariscus_astutus:9.649283368599999,Nasua_nasua:9.649282935999999):1.535671271):3.323750808,((Arctonyx_collaris:2.12348987,Meles_meles:2.1234898699):7.280246019,(Mellivora_capensis:8.856687087,((Eira_barbara:5.51387998,((Martes_flavigula:3.75642894,(Martes_melampus:0.9258926182,Martes_martes:0.9258926182):2.8305368201):0.3537284742,Gulo_gulo:4.11015…
	TREE tree_6247 = (((Potos_flavus:16.74071064,(Bassariscus_astutus:13.586518681000001,Nasua_nasua:13.586518373):3.154192267):4.027583875,((Arctonyx_collaris:3.761512879,Meles_meles:3.761513496):9.254398157,(Mellivora_capensis:12.51660494,((Eira_barbara:7.54147185,((Martes_flavigula:5.180566414,(Martes_melampus:1.779525336,Martes_martes:1.77952552085):3.4010417879):0.88186262,Gulo_gulo:6.062428417)…
	TREE tree_0372 = (((Potos_flavus:11.71555808,(Bassariscus_astutus:10.529752642,Nasua_nasua:10.529752421):1.185805657):5.734592885,((Arctonyx_collaris:2.93445411,Meles_meles:2.9344541099):6.257481328,(Mellivora_capensis:8.739050353,((Eira_barbara:5.972898908,((Martes_flavigula:3.480615263,(Martes_melampus:1.437959097,Martes_martes:1.4379590971):2.0426568281):1.153073033,Gulo_gulo:4.633688297):1.33…
	TREE tree_9231 = (Ailurus_fulgens:24.44708171,(((Bassariscus_astutus:16.999196326,Nasua_nasua:16.999195098):1.821591208,Potos_flavus:18.82078661):3.178636096,((Arctonyx_collaris:3.446478294,Meles_meles:3.4464776788):9.857494277,(((((Melogale_orientalis:2.568620066,(Melogale_personata:1.456908358,Melogale_moschata:1.456908358):1.111711708):0.6075869453,Melogale_everetti:3.1762070117):8.42684193,((…
	TREE tree_6463 = (((Potos_flavus:16.50516978,(Bassariscus_astutus:13.213887044,Nasua_nasua:13.213884575):3.291285202):2.040924161,((Arctonyx_collaris:3.531909547,Meles_meles:3.531909821):8.451765509,(Mellivora_capensis:11.71958687,((Eira_barbara:7.663511737,((Martes_flavigula:3.880522955,(Martes_melampus:1.030288196,Martes_martes:1.0302884708):2.8502355807):2.134532606,Gulo_gulo:6.015056383999999…
	TREE tree_7685 = (Ailurus_fulgens:18.34745594,(((Bassariscus_astutus:11.990420561299999,Nasua_nasua:11.990419831):2.93128287,Potos_flavus:14.9217027):2.058740156,((Arctonyx_collaris:3.400205297,Meles_meles:3.4002062699):7.127508959,(((((Melogale_orientalis:0.912333411,(Melogale_moschata:0.8176381154,Melogale_personata:0.8176381154):0.09469536857):1.799641322,Melogale_everetti:2.7119747327):6.4935…
	TREE tree_2375 = (((Potos_flavus:14.73688833,(Bassariscus_astutus:12.6486951523,Nasua_nasua:12.648697183):2.088192163):2.71892621,((Arctonyx_collaris:3.313701547,Meles_meles:3.313702308):7.523869189,(Mellivora_capensis:10.58695634,((Eira_barbara:5.98478379,((Martes_flavigula:4.370414613,(Martes_melampus:0.8428875497,Martes_martes:0.8428874736):3.5275270641):0.6410137643,Gulo_gulo:5.01142787):0.97…
	TREE tree_7983 = (Ailurus_fulgens:16.03954246,(((Bassariscus_astutus:10.702794756,Nasua_nasua:10.702793429):1.720419501,Potos_flavus:12.42321558):3.07917425,((Arctonyx_collaris:2.733456549,Meles_meles:2.7334561068):6.188933066,((((((Melogale_moschata:1.271828112,Melogale_personata:1.271828112):1.24052819,Melogale_orientalis:2.512356301):0.5537544405,Melogale_everetti:3.066109858):4.79508313,((((V…
	TREE tree_8042 = (Ailurus_fulgens:16.51315511,(((Bassariscus_astutus:9.827712293000001,Nasua_nasua:9.827714518):2.969049611,Potos_flavus:12.7967619):2.017034954,((Arctonyx_collaris:1.993654699,Meles_meles:1.9936545433000001):6.927506534,(((((Melogale_personata:1.014346577,(Melogale_moschata:0.04967054275,Melogale_everetti:0.04967054275):0.9646760785):1.109914311,Melogale_orientalis:2.124260887):5…
	TREE tree_3164 = (((Potos_flavus:12.25877458,(Bassariscus_astutus:10.000612919999998,Nasua_nasua:10.000615097):2.25815948):3.318490346,((Arctonyx_collaris:2.948156105,Meles_meles:2.948155015):6.261916119,(Mellivora_capensis:8.837648443,((Eira_barbara:5.425769443,((Martes_flavigula:3.714121297,(Martes_melampus:0.9333110974,Martes_martes:0.9333113153000001):2.7808097638):0.7369269232,Gulo_gulo:4.45…
	TREE tree_4270 = (((Potos_flavus:16.82150619,(Bassariscus_astutus:15.055278305,Nasua_nasua:15.055281354999998):1.766227329):2.93130754,((Arctonyx_collaris:3.537055492,Meles_meles:3.537055492):7.72994903,(Mellivora_capensis:10.80973554,((Eira_barbara:6.327107527,(Gulo_gulo:5.587274851,(Martes_flavigula:4.6856994761,(Martes_melampus:1.369909152,Martes_martes:1.369909152):3.3157900468):0.9015742651)…
	TREE tree_1003 = (((Potos_flavus:12.4307892,(Bassariscus_astutus:11.0574972655,Nasua_nasua:11.05749818):1.373292164):3.117597948,((Arctonyx_collaris:2.129906058,Meles_meles:2.1299060578):8.127422688,(Mellivora_capensis:9.88454524,((Eira_barbara:5.201965481,((Martes_flavigula:4.123835837,(Martes_melampus:0.7276255925,Martes_martes:0.7276256153999999):3.3962111583000003):0.4729171445,Gulo_gulo:4.59…
	TREE tree_4354 = (((Potos_flavus:17.3253535,(Bassariscus_astutus:13.867480910000001,Nasua_nasua:13.867480911):3.457872587):3.525440769,((Arctonyx_collaris:3.73532293,Meles_meles:3.7353232060000003):7.176031298,(Mellivora_capensis:10.5123083,((Eira_barbara:6.654888386,(Gulo_gulo:5.300341765,(Martes_flavigula:4.63034164,(Martes_melampus:1.377952953,Martes_martes:1.3779529525):3.2523881342000003):0.…
	TREE tree_9525 = (Ailurus_fulgens:24.33765489,(((Bassariscus_astutus:15.299792446000001,Nasua_nasua:15.299789981):3.450726942,Potos_flavus:18.75052):2.890228359,((Arctonyx_collaris:4.70234432,Meles_meles:4.70234432):8.620861393,((((Melogale_orientalis:3.745342928,((Melogale_everetti:0.7434388396,Melogale_moschata:0.7434388396):0.3274158192,Melogale_personata:1.070854659):2.6744870379999997):8.456…
	TREE tree_8876 = (Ailurus_fulgens:24.70809609,(((Bassariscus_astutus:16.706861646999997,Nasua_nasua:16.706863518):3.165790363,Potos_flavus:19.87265388):3.173044983,((Arctonyx_collaris:4.082925565,Meles_meles:4.08292681):8.205616157,(((((((Vormela_peregusna:5.135639061,(Ictonyx_striatus:3.430212075,Poecilogale_albinucha:3.430212075):1.7054272976):3.774014453,Lyncodon_patagonicus:8.90965469736):0.3…
	TREE tree_3209 = (((Potos_flavus:12.83851993,(Bassariscus_astutus:10.750565214,Nasua_nasua:10.750565213):2.087954488):2.630853731,((Arctonyx_collaris:2.830806143,Meles_meles:2.8308056954):6.225919591,(Mellivora_capensis:9.022657331,((Eira_barbara:5.553366832,((Martes_flavigula:3.86809201,(Martes_melampus:0.8507670098,Martes_martes:0.850766786):3.0173242616900002):0.2300110697,Gulo_gulo:4.09810240…
	TREE tree_5495 = (((Potos_flavus:16.96425303,(Bassariscus_astutus:14.808342136,Nasua_nasua:14.808340722):2.155910895):3.500779391,((Arctonyx_collaris:3.28326549,Meles_meles:3.2832652060000003):10.19628465,(Mellivora_capensis:12.5413732,((Eira_barbara:7.512774471,(Gulo_gulo:5.707001519,(Martes_flavigula:5.437946589,(Martes_melampus:1.495936641,Martes_martes:1.4959366409):3.9420088155000004):0.2690…
	TREE tree_4466 = (((Potos_flavus:14.79666277,(Bassariscus_astutus:12.588436723000001,Nasua_nasua:12.588436031):2.208226279):2.259134302,((Arctonyx_collaris:2.315232144,Meles_meles:2.3152314511):7.08758823,(Mellivora_capensis:9.069521716,((Eira_barbara:5.993050047,(Gulo_gulo:4.92134882,(Martes_flavigula:3.707536628,(Martes_melampus:1.225510046,Martes_martes:1.2255102769):2.4820272514):1.213811038)…
	TREE tree_1273 = (((Potos_flavus:15.09092897,(Bassariscus_astutus:12.890055735,Nasua_nasua:12.890056257000001):2.200872456):4.549353773,((Arctonyx_collaris:3.241758303,Meles_meles:3.2417575199):9.027248706,(Mellivora_capensis:12.07025559,((Eira_barbara:7.909414877,(Gulo_gulo:6.375996844,(Martes_flavigula:4.687244064,(Martes_melampus:0.6749688773,Martes_martes:0.6749687729):4.0122751073):1.6887519…
	TREE tree_0209 = (((Potos_flavus:11.15867576,(Bassariscus_astutus:9.909121430399999,Nasua_nasua:9.909122616000001):1.249553538):3.402474472,((Arctonyx_collaris:2.438279448,Meles_meles:2.4382788558):5.978595132,(Mellivora_capensis:8.080730423,((Eira_barbara:5.091992962,((Martes_flavigula:3.0596483674000003,(Martes_melampus:0.7538912059,Martes_martes:0.7538912059):2.3057567662):0.4621684333,Gulo_gu…
	TREE tree_7988 = (Ailurus_fulgens:16.09369445,(((Bassariscus_astutus:11.055300507,Nasua_nasua:11.055302005):1.855711461,Potos_flavus:12.91101154):2.586320669,((Arctonyx_collaris:2.528787264,Meles_meles:2.5287855531999996):6.669891772,(((((Melogale_everetti:1.220482991,Melogale_orientalis:1.220482991):4.864108695,(Melogale_moschata:0.9066849566,Melogale_personata:0.9066849566):5.177908014):2.10299…
	TREE tree_0469 = (((Potos_flavus:15.25214371,(Bassariscus_astutus:12.661034769299999,Nasua_nasua:12.661035281):2.591108434):3.347523199,((Arctonyx_collaris:3.44040376,Meles_meles:3.4404027360000002):6.932922171,(Mellivora_capensis:10.25018376,((Eira_barbara:6.626961623,(Gulo_gulo:5.401489406,(Martes_flavigula:4.624014856,(Martes_melampus:1.2983598,Martes_martes:1.2983598002):3.32565513229):0.7774…
	TREE tree_3708 = (((Potos_flavus:13.54905284,(Bassariscus_astutus:11.498826889,Nasua_nasua:11.498826889):2.050226182):2.528054076,((Arctonyx_collaris:3.127435767,Meles_meles:3.1274364529999996):6.939107065,(Mellivora_capensis:9.776449886,((Eira_barbara:6.420155217,(Gulo_gulo:4.686490737,(Martes_flavigula:3.67896743,(Martes_melampus:0.9261896883,Martes_martes:0.9261896884):2.7527786558000003):1.00…
	TREE tree_2182 = (((Potos_flavus:15.89615612,(Bassariscus_astutus:12.53997219,Nasua_nasua:12.539971078):3.356185041):4.336213829,((Arctonyx_collaris:3.708844843,Meles_meles:3.708843453):8.424702982,(Mellivora_capensis:11.47845819,((Eira_barbara:7.224039586,((Martes_flavigula:4.841844181,(Martes_melampus:1.036887376,Martes_martes:1.0368874035):3.8049562784999997):1.173995291,Gulo_gulo:6.01583975):…
	TREE tree_4967 = (((Potos_flavus:16.09964296,(Bassariscus_astutus:13.562684009999998,Nasua_nasua:13.562684573):2.536958952):3.567492297,((Arctonyx_collaris:3.498037814,Meles_meles:3.498037814):8.552458302,(Mellivora_capensis:11.68688495,((Eira_barbara:6.905958001,((Martes_flavigula:4.55081785,(Martes_melampus:1.422829144,Martes_martes:1.4228291437):3.1279889873):0.6432437685,Gulo_gulo:5.194061336…
	TREE tree_2309 = (((Potos_flavus:15.78153631,(Bassariscus_astutus:12.041105571,Nasua_nasua:12.041104556):3.740431754):1.495258192,((Arctonyx_collaris:3.518443036,Meles_meles:3.518442275):7.723767992,(Mellivora_capensis:10.89792913,((Eira_barbara:8.001910915,(Gulo_gulo:5.6965418,((Martes_melampus:1.197175147,Martes_martes:1.197175401):2.9606209141999997,Martes_flavigula:4.1577960623):1.538746499):…
	TREE tree_6863 = (((Potos_flavus:16.60815175,(Bassariscus_astutus:13.995349658,Nasua_nasua:13.995348306):2.612802636):3.183434879,((Arctonyx_collaris:3.756184429,Meles_meles:3.7561847):8.06990204,(Mellivora_capensis:10.84848682,((Eira_barbara:7.61022702,(Gulo_gulo:5.928803335,(Martes_flavigula:5.128792914,(Martes_melampus:0.5456987682,Martes_martes:0.54569893047):4.583094957):0.8000093395):1.6814…
	TREE tree_6757 = (((Potos_flavus:14.64665951,(Bassariscus_astutus:12.887597098499999,Nasua_nasua:12.887597630999998):1.759061879):4.205402523,((Arctonyx_collaris:3.993276256,Meles_meles:3.993277055):7.322853992,(Mellivora_capensis:10.75996746,((Eira_barbara:6.331915916,((Martes_flavigula:4.071314692,(Martes_melampus:0.9350912459,Martes_martes:0.93509143246):3.1362223789000003):0.9386958492,Gulo_g…
	TREE tree_4392 = (((Potos_flavus:16.38886666,(Bassariscus_astutus:12.639705717000002,Nasua_nasua:12.639705437):3.749160102):3.943789589,((Arctonyx_collaris:4.871073074,Meles_meles:4.8710739155):7.380254944,(Mellivora_capensis:11.91745235,((Eira_barbara:7.045580157,(Gulo_gulo:5.782346095,(Martes_flavigula:4.740628446,(Martes_melampus:1.562251218,Martes_martes:1.5622514981):3.1783773404):1.04171877…
	TREE tree_9481 = (Ailurus_fulgens:23.45278457,(((Bassariscus_astutus:13.362312293,Nasua_nasua:13.362313164):4.355635737,Potos_flavus:17.71794774):3.798234958,((Arctonyx_collaris:3.397996937,Meles_meles:3.397998388):9.543858751,((((((Melogale_moschata:0.3219048352,Melogale_everetti:0.3219048352):0.5124874298,Melogale_personata:0.834392265):2.374386413,Melogale_orientalis:3.2087789682):7.918818886,…
	TREE tree_2848 = (((Potos_flavus:12.61497965,(Bassariscus_astutus:11.802769949,Nasua_nasua:11.802769277):0.8122081332):3.296389507,((Arctonyx_collaris:2.826118815,Meles_meles:2.8261199356):6.457464019,(Mellivora_capensis:9.188249307,((Eira_barbara:5.653366898,((Martes_flavigula:3.471706134,(Martes_melampus:0.9640328475,Martes_martes:0.9640328475):2.5076745628):1.181308729,Gulo_gulo:4.653016431):1…
	TREE tree_7388 = (((Potos_flavus:17.98804775,(Bassariscus_astutus:14.366630938,Nasua_nasua:14.366630938):3.621416811):3.641623349,((Arctonyx_collaris:2.822705066,Meles_meles:2.822705066):11.03750655,(Mellivora_capensis:12.43092759,((Eira_barbara:8.691153641,(Gulo_gulo:7.187809842,(Martes_flavigula:6.912432633,(Martes_melampus:1.203473781,Martes_martes:1.2034737808):5.7089588519):0.2753765419):1.5…
	TREE tree_4572 = (((Potos_flavus:16.7065838,(Bassariscus_astutus:14.208457319,Nasua_nasua:14.208460747):2.498126481):2.916947716,((Arctonyx_collaris:3.89461758,Meles_meles:3.8946199539):7.621284363,(Mellivora_capensis:11.25037194,((Eira_barbara:8.238068369,((Martes_flavigula:5.086379875,(Martes_melampus:0.9742288248,Martes_martes:0.9742288248):4.1121513141):0.3950071937,Gulo_gulo:5.481386014):2.7…
	TREE tree_5236 = (((Potos_flavus:19.14036804,(Bassariscus_astutus:15.899228777200001,Nasua_nasua:15.899232427000001):3.24113926):3.825147222,((Arctonyx_collaris:3.498978025,Meles_meles:3.4989780249999995):10.17078478,(Mellivora_capensis:13.2713829,((Eira_barbara:9.745881603,((Martes_flavigula:7.002269316,(Martes_melampus:1.15392216,Martes_martes:1.15392225951):5.848346823):1.099127752,Gulo_gulo:8…
	TREE tree_7005 = (((Potos_flavus:13.46431005,(Bassariscus_astutus:11.833499917600001,Nasua_nasua:11.833501258):1.63080812):2.789719998,((Arctonyx_collaris:2.999520557,Meles_meles:2.9995201107):6.748316054,(Mellivora_capensis:9.357644989,((Eira_barbara:5.382709082,(Gulo_gulo:3.93834224,(Martes_flavigula:2.40972793,(Martes_melampus:0.8569898754,Martes_martes:0.8569898754):1.5527370267):1.5286160986…
	TREE tree_6739 = (((Potos_flavus:15.50934183,(Bassariscus_astutus:13.098819921099999,Nasua_nasua:13.098820726):2.410520563):4.235074185,((Arctonyx_collaris:4.485221185,Meles_meles:4.485219845):6.839283849,(Mellivora_capensis:10.72334492,((Eira_barbara:6.24853681,(Gulo_gulo:4.790424809,(Martes_flavigula:4.049319392,(Martes_melampus:1.452361893,Martes_martes:1.4523621607):2.5969587866):0.7411051484…
	TREE tree_4433 = (((Potos_flavus:17.09280792,(Bassariscus_astutus:13.967219482,Nasua_nasua:13.967220291):3.125588976):2.906921899,((Arctonyx_collaris:2.967063101,Meles_meles:2.9670622915):8.312758909,(Mellivora_capensis:10.65349885,((Eira_barbara:7.779389832,((Martes_flavigula:4.152375976,(Martes_melampus:1.965858706,Martes_martes:1.9658587056):2.186517082):1.136564051,Gulo_gulo:5.288939758):2.49…
	TREE tree_9126 = (Ailurus_fulgens:24.27043236,(((Bassariscus_astutus:16.456591533,Nasua_nasua:16.456591842999998):3.506072738,Potos_flavus:19.96266458):3.080117677,((Arctonyx_collaris:2.817847121,Meles_meles:2.8178474309999997):9.554539845,(((((Melogale_personata:1.521532143,(Melogale_moschata:0.3692873084,Melogale_everetti:0.3692873084):1.152244835):2.725187388,Melogale_orientalis:4.246719531):6…
	TREE tree_5629 = (((Potos_flavus:17.26752554,(Bassariscus_astutus:12.790881291,Nasua_nasua:12.790879915000001):4.476644795):3.145384168,((Arctonyx_collaris:3.91945527,Meles_meles:3.9194566464):8.727340436,(Mellivora_capensis:11.95649305,((Eira_barbara:7.290117124,(Gulo_gulo:5.618185296,(Martes_flavigula:4.691443169,(Martes_martes:1.4954349535,Martes_melampus:1.4954351457):3.1960068392):0.92674295…
	TREE tree_6723 = (((Potos_flavus:14.99479784,(Bassariscus_astutus:12.521133991000001,Nasua_nasua:12.521134815):2.473663028):5.095656437,((Arctonyx_collaris:3.738033621,Meles_meles:3.7380330720000003):7.250996569,(Mellivora_capensis:10.86783027,((Eira_barbara:6.309043261,(Gulo_gulo:4.879920858,(Martes_flavigula:4.648018891,(Martes_melampus:0.9320834471,Martes_martes:0.9320836116):3.715935443300000…
	TREE tree_0479 = (((Potos_flavus:15.24736475,(Bassariscus_astutus:12.952491795,Nasua_nasua:12.952494353999999):2.294870651):3.395949626,((Arctonyx_collaris:2.889915422,Meles_meles:2.8899159333):7.559213472,(Mellivora_capensis:10.1523264,((Eira_barbara:7.15520153,((Martes_flavigula:4.354312278,(Martes_melampus:1.146122799,Martes_martes:1.146122953):3.20818881319):1.431813524,Gulo_gulo:5.786125546)…
	TREE tree_5776 = (((Potos_flavus:13.90200575,(Bassariscus_astutus:10.558468796,Nasua_nasua:10.558468563):3.343537188):2.586028494,((Arctonyx_collaris:2.179752595,Meles_meles:2.179752595):7.942089738,(Mellivora_capensis:9.636112997,((Eira_barbara:5.7441655,(Gulo_gulo:5.021359822,(Martes_flavigula:3.514390486,(Martes_melampus:0.8090659338,Martes_martes:0.8090660965):2.7053247142):1.506967942):0.722…
	TREE tree_2092 = (((Potos_flavus:12.61278949,(Bassariscus_astutus:10.907076059000001,Nasua_nasua:10.907078092):1.705712304):4.166817472,((Arctonyx_collaris:2.687085574,Meles_meles:2.6870855738):7.751429796,(Mellivora_capensis:9.932558146,((Eira_barbara:5.506872169,(Gulo_gulo:3.903134069,(Martes_flavigula:3.254547922,(Martes_melampus:1.020305964,Martes_martes:1.0203059643):2.2342428603999998):0.64…
	TREE tree_2056 = (((Potos_flavus:14.56994236,(Bassariscus_astutus:12.312401615,Nasua_nasua:12.312400915):2.257542143):3.242193309,((Arctonyx_collaris:3.168681719,Meles_meles:3.1686810188):6.731970811,(Mellivora_capensis:9.696780265,((Eira_barbara:6.676800348,(Gulo_gulo:5.142264891,(Martes_flavigula:4.692631806,(Martes_melampus:0.9073065236,Martes_martes:0.9073065236):3.7853241146):0.449635187):1.…
	TREE tree_4736 = (((Potos_flavus:14.16306406,(Bassariscus_astutus:12.072668533,Nasua_nasua:12.072670741):2.090396014):3.546527077,((Arctonyx_collaris:3.111719942,Meles_meles:3.1117199419):7.687227166,(Mellivora_capensis:10.61688796,((Eira_barbara:6.551832112,(Gulo_gulo:5.41658923,(Martes_flavigula:4.154398029,(Martes_melampus:1.096365864,Martes_martes:1.0963658642):3.0580311826999997):1.262190955…
	TREE tree_3603 = (((Potos_flavus:12.69737526,(Bassariscus_astutus:9.91713804,Nasua_nasua:9.917137386):2.78023896):2.495208751,((Arctonyx_collaris:2.621250127,Meles_meles:2.6212499103):6.589882943,(Mellivora_capensis:8.745700468,((Eira_barbara:6.088144364,(Gulo_gulo:4.458406529,(Martes_flavigula:3.550384922,(Martes_melampus:0.7920292369,Martes_martes:0.7920294546):2.7583558807000004):0.9080205188)…
	TREE tree_3610 = (((Potos_flavus:12.63149351,(Bassariscus_astutus:10.168320683,Nasua_nasua:10.168321752999999):2.463172825):2.340246437,((Arctonyx_collaris:2.680192363,Meles_meles:2.6801932187):6.63007419,(Mellivora_capensis:9.063930228,((Eira_barbara:5.890376264,(Gulo_gulo:4.829920337,(Martes_flavigula:4.081700388,(Martes_melampus:1.044650494,Martes_martes:1.044650494):3.03705089986):0.748218665…
	TREE tree_8637 = (Ailurus_fulgens:18.91679235,(((Bassariscus_astutus:11.242619756,Nasua_nasua:11.242619051999998):1.674093141,Potos_flavus:12.91671407):4.488633927,((Arctonyx_collaris:2.482459695,Meles_meles:2.4824601635):7.717999611,(((((((Vormela_peregusna:4.812625669,(Ictonyx_striatus:2.597298984,Poecilogale_albinucha:2.597298984):2.2153283279):2.417119209,Lyncodon_patagonicus:7.229745676):0.7…
	TREE tree_2188 = (((Potos_flavus:9.97874891,(Bassariscus_astutus:8.582311159,Nasua_nasua:8.582311712):1.396436646):2.960159547,((Arctonyx_collaris:2.345953335,Meles_meles:2.345954071):5.719760162,(Mellivora_capensis:7.589619693,((Eira_barbara:4.751376309,((Martes_flavigula:3.333136828,(Martes_melampus:0.6659714572,Martes_martes:0.6659716412000001):2.6671653705000002):0.6428643481,Gulo_gulo:3.9760…
	TREE tree_2438 = (((Potos_flavus:14.17211806,(Bassariscus_astutus:11.936338747,Nasua_nasua:11.936338747):2.235778014):3.066646719,((Arctonyx_collaris:2.925290828,Meles_meles:2.9252913492):8.157561281,(Mellivora_capensis:10.71605419,((Eira_barbara:7.365127299,(Gulo_gulo:5.944270935,(Martes_flavigula:3.920188069,(Martes_melampus:0.8001417693,Martes_martes:0.8001417172):3.1200468199999998):2.0240815…
	TREE tree_1089 = (((Potos_flavus:11.93725104,(Bassariscus_astutus:10.314564347400001,Nasua_nasua:10.314563259):1.622687566):3.085098835,((Arctonyx_collaris:2.433425912,Meles_meles:2.4334252580999998):7.683410051,(Mellivora_capensis:9.23581402,((Eira_barbara:6.306095692,(Gulo_gulo:4.656763032,(Martes_flavigula:4.057124754,(Martes_melampus:0.6760834478,Martes_martes:0.6760834696):3.3810419598999997…
	TREE tree_8944 = (Ailurus_fulgens:23.77515102,(((Bassariscus_astutus:16.510194565000003,Nasua_nasua:16.510200815):2.858028886,Potos_flavus:19.36822689):2.785658523,((Arctonyx_collaris:3.684576677,Meles_meles:3.684575739):8.311378294,(((((Melogale_everetti:2.189460403,Melogale_orientalis:2.1894604036):2.719020318,(Melogale_personata:2.834532165,Melogale_moschata:2.834532165):2.073948244):5.4609361…
	TREE tree_3746 = (((Potos_flavus:14.31337007,(Bassariscus_astutus:10.847470107,Nasua_nasua:10.847467067):3.46590066):2.853338662,((Arctonyx_collaris:2.711839875,Meles_meles:2.7118401088999997):8.073105451,(Mellivora_capensis:9.639015845,((Eira_barbara:6.691886388,((Martes_flavigula:4.168222057,(Martes_melampus:1.180970605,Martes_martes:1.1809706051):2.9872511475000003):1.143465044,Gulo_gulo:5.311…
	TREE tree_6618 = (((Potos_flavus:15.38267357,(Bassariscus_astutus:12.6332044325,Nasua_nasua:12.633203396999999):2.749470168):3.311435016,((Arctonyx_collaris:3.002005944,Meles_meles:3.0020054265000002):8.711324217,(Mellivora_capensis:11.09672488,((Eira_barbara:6.744480874,((Martes_flavigula:4.412574803,(Martes_melampus:1.351122659,Martes_martes:1.3511224005):3.0614531793):0.8694692835,Gulo_gulo:5.…
	TREE tree_6948 = (((Potos_flavus:14.56988206,(Bassariscus_astutus:10.918804826999999,Nasua_nasua:10.918807976):3.651076334):2.555335882,((Arctonyx_collaris:2.841205866,Meles_meles:2.8412049660000003):7.153339104,(Mellivora_capensis:9.453511705,((Eira_barbara:5.804370148,(Gulo_gulo:4.649038578,(Martes_flavigula:4.087732904,(Martes_melampus:1.155226732,Martes_martes:1.1552267318):2.9325070729):0.56…
	TREE tree_0825 = (((Potos_flavus:14.99998315,(Bassariscus_astutus:13.350227855,Nasua_nasua:13.350228587):1.649754809):3.175483613,((Arctonyx_collaris:2.525547548,Meles_meles:2.5255477922):7.573954075,(Mellivora_capensis:9.961911272,((Eira_barbara:5.894691117,((Martes_flavigula:4.160502783,(Martes_melampus:1.475552582,Martes_martes:1.4755525823000002):2.6849501999):1.11140609,Gulo_gulo:5.271909117…
	TREE tree_2296 = (((Potos_flavus:16.74206459,(Bassariscus_astutus:13.817176671000002,Nasua_nasua:13.81717467):2.924887067):2.876548584,((Arctonyx_collaris:3.669750316,Meles_meles:3.669751173):9.546967532,(Mellivora_capensis:12.69285748,((Eira_barbara:9.083551709,(Gulo_gulo:6.666590412,(Martes_flavigula:5.087118343,(Martes_melampus:1.129855845,Martes_martes:1.1298558452):3.95726235479):1.579472641…
	TREE tree_3834 = (((Potos_flavus:14.61474067,(Bassariscus_astutus:13.094425726,Nasua_nasua:13.094424240999999):1.520314199):3.713864262,((Arctonyx_collaris:3.619660568,Meles_meles:3.6196610629999997):7.624508912,(Mellivora_capensis:10.57313178,((Eira_barbara:7.572110845,((Martes_flavigula:4.17791265,(Martes_melampus:1.197831646,Martes_martes:1.1978315962):2.9800810048):1.217859797,Gulo_gulo:5.395…
	TREE tree_8508 = (Ailurus_fulgens:25.61558173,(((Bassariscus_astutus:16.287161855,Nasua_nasua:16.287160485):2.131592868,Potos_flavus:18.41875199):5.991870673,((Arctonyx_collaris:2.694973449,Meles_meles:2.6949734484):11.51037679,(((((Melogale_moschata:1.930648292,(Melogale_orientalis:0.682865579,Melogale_personata:0.682865579):1.247782713):2.021181748,Melogale_everetti:3.9518296985999997):8.916496…
	TREE tree_3753 = (((Potos_flavus:13.5675066,(Bassariscus_astutus:10.853424178000001,Nasua_nasua:10.853424402):2.7140822):3.094216068,((Arctonyx_collaris:2.832334634,Meles_meles:2.832334633):7.164077365,(Mellivora_capensis:9.605797234,((Eira_barbara:6.67370613,((Martes_flavigula:4.784656622,(Martes_melampus:1.3102635,Martes_martes:1.3102635003):3.47439410651):0.5555071852,Gulo_gulo:5.340164255):1.…
	TREE tree_9916 = (Ailurus_fulgens:18.15080203,(((Bassariscus_astutus:12.613959766,Nasua_nasua:12.613957114):2.068892422,Potos_flavus:14.68285074):2.822371674,((Arctonyx_collaris:3.73640847,Meles_meles:3.736407505):7.014663974,((((Melogale_orientalis:6.132701311,((Melogale_moschata:0.5465795206,Melogale_personata:0.5465795206):0.1481399514,Melogale_everetti:0.6947195203):5.437982755):3.451447617,(…
	TREE tree_0214 = (((Potos_flavus:13.98631856,(Bassariscus_astutus:12.363869677999999,Nasua_nasua:12.363868459999999):1.622448641):3.906169149,((Arctonyx_collaris:3.317600217,Meles_meles:3.3176004616999997):7.289385909,(Mellivora_capensis:10.17587495,((Eira_barbara:6.314125595,((Martes_flavigula:3.821228522,(Martes_melampus:0.7845227035,Martes_martes:0.7845227036):3.0367053301999998):0.4213306264,…
	TREE tree_9318 = (Ailurus_fulgens:23.94201154,(((Bassariscus_astutus:15.4478792972,Nasua_nasua:15.44788052):1.141540221,Potos_flavus:16.58942074):5.703443827,((Arctonyx_collaris:4.476180053,Meles_meles:4.476180359):8.887048232,(((((((Vormela_peregusna:6.261926864,(Ictonyx_striatus:3.340135755,Poecilogale_albinucha:3.340135755):2.9217895809999996):2.905107298,Lyncodon_patagonicus:9.1670338558):0.8…
	TREE tree_9939 = (Ailurus_fulgens:20.25248109,(((Bassariscus_astutus:13.240461808000001,Nasua_nasua:13.240462825):1.712460471,Potos_flavus:14.95292457):4.033817503,((Arctonyx_collaris:4.122364139,Meles_meles:4.122364648):7.727138196,(((((((Vormela_peregusna:4.402006936,(Ictonyx_striatus:2.934432817,Poecilogale_albinucha:2.934432817):1.4675743735):3.687569324,Lyncodon_patagonicus:8.0895747331):0.4…
	TREE tree_8519 = (Ailurus_fulgens:25.01808267,(((Bassariscus_astutus:15.499504194,Nasua_nasua:15.499506866):2.476957392,Potos_flavus:17.97646259):5.118038919,((Arctonyx_collaris:3.016753425,Meles_meles:3.016753091):11.1963519,((((Melogale_everetti:4.929813485,((Melogale_personata:0.3849824586,Melogale_orientalis:0.3849824586):0.3502003865,Melogale_moschata:0.7351828451):4.1946289689):7.798566983,…
	TREE tree_1444 = (((Potos_flavus:15.10463056,(Bassariscus_astutus:12.946606081,Nasua_nasua:12.946603378):2.158026445):2.673703491,((Arctonyx_collaris:3.245116906,Meles_meles:3.2451171519999997):7.97381548,(Mellivora_capensis:10.95300459,((Eira_barbara:6.61606232,((Martes_flavigula:4.452054181,(Martes_melampus:1.271214253,Martes_martes:1.2712142533000002):3.1808399278):0.6813858799,Gulo_gulo:5.133…
	TREE tree_0788 = (((Potos_flavus:16.29004599,(Bassariscus_astutus:13.41261137,Nasua_nasua:13.41261137):2.877434616):3.048597831,((Arctonyx_collaris:3.319590901,Meles_meles:3.3195896218):7.824409275,(Mellivora_capensis:10.9208979,((Eira_barbara:6.506817425,((Martes_flavigula:4.148128543,(Martes_melampus:0.9152206227,Martes_martes:0.9152206226999999):3.2329084325):0.3877521874,Gulo_gulo:4.535881498…
	TREE tree_7684 = (Ailurus_fulgens:18.35028939,(((Bassariscus_astutus:11.4243812516,Nasua_nasua:11.424383194999999):3.694821963,Potos_flavus:15.11920273):1.826058939,((Arctonyx_collaris:3.39316053,Meles_meles:3.3931615008):7.241056984,((((((Melogale_orientalis:0.9610274299,Melogale_moschata:0.9610274299):0.2215669786,Melogale_personata:1.18259436):2.161332555,Melogale_everetti:3.343926914):5.99007…
	TREE tree_1123 = (((Potos_flavus:11.7658741,(Bassariscus_astutus:9.71973734,Nasua_nasua:9.719738375):2.046136134):2.361876474,((Arctonyx_collaris:2.157880354,Meles_meles:2.157880147):7.574661329,(Mellivora_capensis:9.173351831,((Eira_barbara:5.523203746,((Martes_flavigula:2.831634608,(Martes_melampus:0.4136263989,Martes_martes:0.41362654379999997):2.4180088302):1.23523676,Gulo_gulo:4.066873023999…
	TREE tree_5509 = (((Potos_flavus:17.49820844,(Bassariscus_astutus:14.311801539,Nasua_nasua:14.311801539000001):3.186409628):2.855740872,((Arctonyx_collaris:3.551352243,Meles_meles:3.551351424):9.20957218,(Mellivora_capensis:11.99310971,((Eira_barbara:6.597349345,(Gulo_gulo:5.151860114,(Martes_flavigula:4.705573733,(Martes_melampus:1.710711951,Martes_martes:1.7107119518):2.9948624638999997):0.4462…
	TREE tree_1737 = (((Potos_flavus:12.6828928,(Bassariscus_astutus:10.16757468,Nasua_nasua:10.167575248999999):2.515317554):1.634861804,((Arctonyx_collaris:2.925218939,Meles_meles:2.9252178024999997):5.825370671,(Mellivora_capensis:8.316217631,((Eira_barbara:4.88556161,(((Martes_melampus:0.8038951789,Martes_martes:0.8038949895):1.6948569954,Martes_flavigula:2.4987521739000003):0.9784271429,Gulo_gul…
	TREE tree_1669 = (((Potos_flavus:15.50953075,(Bassariscus_astutus:13.866410558999998,Nasua_nasua:13.866410056000001):1.643120947):4.046314192,((Arctonyx_collaris:3.754627902,Meles_meles:3.7546279018):6.95575961,(Mellivora_capensis:10.10638648,((Eira_barbara:6.309617915,((Martes_flavigula:3.679128717,(Martes_melampus:1.235404702,Martes_martes:1.2354048782):2.4437252735):0.4541928348,Gulo_gulo:4.13…
	TREE tree_5551 = (((Potos_flavus:17.01055579,(Bassariscus_astutus:15.529092345000002,Nasua_nasua:15.529091481999998):1.481462295):3.633975396,((Arctonyx_collaris:4.936553241,Meles_meles:4.936553817):8.675951849,(Mellivora_capensis:13.00216639,((Eira_barbara:8.349807608,((Martes_flavigula:5.392951233,(Martes_melampus:1.303775875,Martes_martes:1.3037758754):4.0891739183):1.040434176,Gulo_gulo:6.433…
	TREE tree_0030 = (((Potos_flavus:15.67528305,(Bassariscus_astutus:13.659189477,Nasua_nasua:13.659192599999999):2.016093318):3.56559267,((Arctonyx_collaris:3.323545596,Meles_meles:3.3235450756):8.236726307,(Mellivora_capensis:10.27530316,((Eira_barbara:7.136803687,(Gulo_gulo:5.10435286,(Martes_flavigula:4.039468356,(Martes_melampus:0.7771252365,Martes_martes:0.7771252365000001):3.2623428597000004)…
	TREE tree_5136 = (((Potos_flavus:18.10058022,(Bassariscus_astutus:15.111840733000001,Nasua_nasua:15.111841040999998):2.988738252):2.51337034,((Arctonyx_collaris:4.568987709,Meles_meles:4.568988017800001):10.15255435,(Mellivora_capensis:13.39494213,((Eira_barbara:9.394019113,(Gulo_gulo:6.55731457,(Martes_flavigula:4.898358486,(Martes_melampus:1.37739517,Martes_martes:1.3773951698):3.520964305):1.6…
	TREE tree_8841 = (Ailurus_fulgens:24.05047137,(((Bassariscus_astutus:14.835376892,Nasua_nasua:14.83537534):3.4713051,Potos_flavus:18.30668044):3.789640742,((Arctonyx_collaris:4.040318466,Meles_meles:4.040319086):8.02980275,((((Melogale_everetti:6.449807776,((Melogale_moschata:1.149459614,Melogale_personata:1.149459614):1.054731392,Melogale_orientalis:2.204191006):4.2456186326):4.351221013,((((Vor…
	TREE tree_7405 = (((Potos_flavus:16.36067798,(Bassariscus_astutus:13.6070997,Nasua_nasua:13.607101093):2.753577447):4.244438881,((Arctonyx_collaris:2.836381977,Meles_meles:2.8363808625):10.6202857,(Mellivora_capensis:12.64668743,((Eira_barbara:8.814076426,(Gulo_gulo:7.144377173,(Martes_flavigula:6.014874574,(Martes_melampus:0.784872175,Martes_martes:0.7848721750000001):5.2300023995):1.129502321):…
	TREE tree_8801 = (Ailurus_fulgens:26.01105323,(((Bassariscus_astutus:15.423509139,Nasua_nasua:15.423506267999999):4.041834524,Potos_flavus:19.46534398):3.799694841,((Arctonyx_collaris:3.432065149,Meles_meles:3.4320638738):9.19414512,(((((Melogale_everetti:1.843890211,(Melogale_personata:1.642537252,Melogale_moschata:1.642537252):0.2013526717):0.961698863,Melogale_orientalis:2.8055889779000003):8.…
	TREE tree_4512 = (((Potos_flavus:15.97470768,(Bassariscus_astutus:13.6002877387,Nasua_nasua:13.600287739):2.374421532):2.023068204,((Arctonyx_collaris:3.993732475,Meles_meles:3.9937308877):7.380150002,(Mellivora_capensis:11.20691855,((Eira_barbara:6.645999716,((Martes_flavigula:5.253033172,(Martes_melampus:1.305480188,Martes_martes:1.3054801876):3.9475527196000004):0.3346743952,Gulo_gulo:5.587707…
	TREE tree_3548 = (((Potos_flavus:11.80787027,(Bassariscus_astutus:9.5726495092,Nasua_nasua:9.572648726):2.235221547):1.864265492,((Arctonyx_collaris:2.713399356,Meles_meles:2.7133995524000003):5.892006188,(Mellivora_capensis:8.283525545,((Eira_barbara:5.500165468,(Gulo_gulo:4.79940138,(Martes_flavigula:3.547909002,(Martes_melampus:0.7476338556,Martes_martes:0.7476338556):2.8002743642):1.251493552…
	TREE tree_9530 = (Ailurus_fulgens:23.64565233,(((Bassariscus_astutus:15.04258046,Nasua_nasua:15.042581366):2.917485281,Potos_flavus:17.96006453):3.245220095,((Arctonyx_collaris:4.768486424,Meles_meles:4.768487632):8.119182157,((((((Melogale_moschata:0.3053653109,Melogale_orientalis:0.3053653109):1.6735999,Melogale_personata:1.978965211):2.068940662,Melogale_everetti:4.047905571):7.818786069,((((V…
	TREE tree_8260 = (Ailurus_fulgens:20.64530831,(((Bassariscus_astutus:11.355381475000002,Nasua_nasua:11.355382800000001):3.267889111,Potos_flavus:14.62327191):4.290381061,((Arctonyx_collaris:4.185348503,Meles_meles:4.185349564):7.507149023,(((((Melogale_orientalis:2.731406146,Melogale_everetti:2.731406412):0.5013413519,(Melogale_moschata:1.531789784,Melogale_personata:1.531789784):1.700957714):6.5…
	TREE tree_0506 = (((Potos_flavus:16.18070089,(Bassariscus_astutus:12.4814188128,Nasua_nasua:12.481421381):3.699279505):3.1900937,((Arctonyx_collaris:3.258021103,Meles_meles:3.2580211028):7.423437127,(Mellivora_capensis:10.05514364,((Eira_barbara:7.616353622,((Martes_flavigula:4.637416944,(Martes_melampus:1.305469434,Martes_martes:1.3054694343):3.3319464826000003):1.045403346,Gulo_gulo:5.682819776…
	TREE tree_3098 = (((Potos_flavus:13.83701581,(Bassariscus_astutus:11.222036983,Nasua_nasua:11.222038136):2.614975372):2.129519998,((Arctonyx_collaris:3.063862151,Meles_meles:3.063862612):6.733230256,(Mellivora_capensis:9.498572755,((Eira_barbara:5.712821646,(Gulo_gulo:4.605177057,(Martes_flavigula:4.19417588,(Martes_melampus:1.385505526,Martes_martes:1.3855055259):2.8086696636):0.411001177):1.107…
	TREE tree_9297 = (Ailurus_fulgens:17.49970628,(((Bassariscus_astutus:9.890388136,Nasua_nasua:9.890385054):2.149836438,Potos_flavus:12.04022325):3.688345329,((Arctonyx_collaris:3.049003139,Meles_meles:3.0490042390000003):6.205771166,(((((Melogale_orientalis:0.9693847099,Melogale_everetti:0.9693847099):2.783007552,(Melogale_moschata:0.7562421744,Melogale_personata:0.7562421744):2.996149427):4.79681…
	TREE tree_6303 = (((Potos_flavus:16.92969114,(Bassariscus_astutus:14.755160691,Nasua_nasua:14.755161301):2.174530145):4.210940913,((Arctonyx_collaris:4.688598726,Meles_meles:4.688596592400001):8.41307047,(Mellivora_capensis:12.06354817,((Eira_barbara:8.154818469,((Martes_flavigula:5.399141592,(Martes_melampus:1.2021284757,Martes_martes:1.2021284146):4.1970137870999995):1.584751028,Gulo_gulo:6.983…
	TREE tree_9727 = (Ailurus_fulgens:19.63018832,(((Bassariscus_astutus:11.980928108,Nasua_nasua:11.980933301):2.232167676,Potos_flavus:14.21309826):3.601056874,((Arctonyx_collaris:2.370637144,Meles_meles:2.37063734159):8.232685768,(((((Melogale_personata:0.8130685051,Melogale_moschata:0.8130685051):2.130891066,(Melogale_everetti:0.1596484713,Melogale_orientalis:0.1596484713):2.7843107046):6.6033847…
	TREE tree_3812 = (((Potos_flavus:14.73544924,(Bassariscus_astutus:12.536279853,Nasua_nasua:12.53627811):2.199169387):3.14111682,((Arctonyx_collaris:3.568714814,Meles_meles:3.568716309):7.429900968,(Mellivora_capensis:10.58937213,((Eira_barbara:7.294320933,(Gulo_gulo:5.235236217,(Martes_flavigula:4.135970757,(Martes_melampus:1.173193024,Martes_martes:1.1731930239000001):2.9627769852999997):1.09926…
	TREE tree_3303 = (((Potos_flavus:11.68220989,(Bassariscus_astutus:10.440910411,Nasua_nasua:10.440909781999999):1.241298223):2.674941281,((Arctonyx_collaris:2.87966899,Meles_meles:2.8796692):6.44377151,(Mellivora_capensis:8.975293534,((Eira_barbara:5.860410336,(Gulo_gulo:4.770458783,(Martes_flavigula:3.864686271,(Martes_melampus:1.147558267,Martes_martes:1.14755830923):2.717128633):0.9057725118):1…
	TREE tree_4519 = (((Potos_flavus:13.88279301,(Bassariscus_astutus:11.7617924296,Nasua_nasua:11.761793351999998):2.12100012):2.199707183,((Arctonyx_collaris:3.041860564,Meles_meles:3.0418612564):6.859883195,(Mellivora_capensis:9.355325867,((Eira_barbara:6.029621078,((Martes_flavigula:4.409576173,(Martes_melampus:1.113425998,Martes_martes:1.1134259978):3.2961496678):0.8505306093,Gulo_gulo:5.2601056…
	TREE tree_6188 = (((Potos_flavus:16.74884392,(Bassariscus_astutus:14.376938272,Nasua_nasua:14.376939167):2.371903855):3.823250116,((Arctonyx_collaris:4.030946515,Meles_meles:4.0309477088):8.301836644,(Mellivora_capensis:11.71318087,((Eira_barbara:8.156731637,((Martes_flavigula:5.107778565,(Martes_melampus:1.452085105,Martes_martes:1.4520851048):3.6556948616900002):1.186885996,Gulo_gulo:6.29466456…
	TREE tree_8650 = (Ailurus_fulgens:19.02690215,(((Bassariscus_astutus:11.612642735000001,Nasua_nasua:11.612640033999998):1.98854645,Potos_flavus:13.60118869):3.44304222,((Arctonyx_collaris:2.886594026,Meles_meles:2.886593044):7.731736096,((((Melogale_everetti:6.232179037,((Melogale_personata:1.209627202,Melogale_orientalis:1.209627202):0.5133179865,Melogale_moschata:1.722945188):4.50923213):3.1169…
	TREE tree_0910 = (((Potos_flavus:14.55474612,(Bassariscus_astutus:13.229690985000001,Nasua_nasua:13.229687991):1.325055824):2.367105537,((Arctonyx_collaris:2.448105601,Meles_meles:2.4481056012):7.605540455,(Mellivora_capensis:9.636860725,((Eira_barbara:6.143756855,((Martes_flavigula:4.614430584,(Martes_martes:0.7174885621,Martes_melampus:0.7174885622):3.8969411236):0.8250767483,Gulo_gulo:5.439505…
	TREE tree_4362 = (((Potos_flavus:15.30448502,(Bassariscus_astutus:13.066093122,Nasua_nasua:13.066093387):2.238392431):4.587182826,((Arctonyx_collaris:3.56564448,Meles_meles:3.5656452767999998):7.126699155,(Mellivora_capensis:10.49088064,((Eira_barbara:6.56397678,(Gulo_gulo:4.907224208,(Martes_flavigula:4.470059164,(Martes_melampus:1.282389288,Martes_martes:1.2823895533):3.18766908):0.4371647787):…
	TREE tree_6934 = (((Potos_flavus:12.71844463,(Bassariscus_astutus:10.633282366,Nasua_nasua:10.633282973):2.085159637):1.949090004,((Arctonyx_collaris:2.185659639,Meles_meles:2.1856588297):6.386598585,(Mellivora_capensis:8.353980293,((Eira_barbara:5.414143844,(Gulo_gulo:4.252048595,(Martes_flavigula:3.34443361,(Martes_melampus:0.9472670366,Martes_martes:0.9472670365):2.3971675844):0.9076143788):1.…
	TREE tree_9427 = (Ailurus_fulgens:19.29073865,(((Bassariscus_astutus:13.024177323,Nasua_nasua:13.024178314):2.57039995,Potos_flavus:15.59457579):2.255026386,((Arctonyx_collaris:2.717367881,Meles_meles:2.7173681281):7.922286277,(((((Melogale_moschata:1.035700886,Melogale_personata:1.035700886):1.219107117,(Melogale_orientalis:0.04707658369,Melogale_everetti:0.04707658369):2.2077315673999998):6.986…
	TREE tree_9562 = (Ailurus_fulgens:24.53164083,(((Bassariscus_astutus:15.851895647,Nasua_nasua:15.851895648):3.199533489,Potos_flavus:19.05142914):3.166784739,((Arctonyx_collaris:5.853605355,Meles_meles:5.853606289):7.131404497,(((((((Vormela_peregusna:7.311164487,(Ictonyx_striatus:3.901115337,Poecilogale_albinucha:3.901115337):3.410047904):2.50483492,Lyncodon_patagonicus:9.815997849):1.248437067,…
	TREE tree_3245 = (((Potos_flavus:11.82680182,(Bassariscus_astutus:9.552000163,Nasua_nasua:9.552002035000001):2.274801868):2.626383162,((Arctonyx_collaris:2.602847078,Meles_meles:2.602846662):6.408604931,(Mellivora_capensis:8.795617577,((Eira_barbara:5.193143104,(Gulo_gulo:4.651725839,(Martes_flavigula:4.167232329,(Martes_melampus:0.9511466398,Martes_martes:0.9511466399):3.216085946518):0.48449371…
	TREE tree_3071 = (((Potos_flavus:14.10800164,(Bassariscus_astutus:11.781303018,Nasua_nasua:11.781304232):2.32669789):2.636374754,((Arctonyx_collaris:3.179458928,Meles_meles:3.1794598976999997):7.103358542,(Mellivora_capensis:10.0151452,((Eira_barbara:6.002060312,((Martes_flavigula:4.922796975,(Martes_melampus:1.169454275,Martes_martes:1.1694542749):3.7533426996):0.2522303786,Gulo_gulo:5.175026406…
	TREE tree_3024 = (((Potos_flavus:12.65652677,(Bassariscus_astutus:10.320216106,Nasua_nasua:10.320214760999999):2.336309764):3.713540519,((Arctonyx_collaris:2.587342106,Meles_meles:2.5873425545):6.437525138,(Mellivora_capensis:8.31288453,((Eira_barbara:6.23741022,(Gulo_gulo:4.639016226,(Martes_flavigula:4.149993203,(Martes_melampus:1.182243464,Martes_martes:1.1822434638):2.9677489094):0.4890227989…
	TREE tree_2591 = (((Potos_flavus:18.33477757,(Bassariscus_astutus:15.465362534,Nasua_nasua:15.465363452):2.869411663):4.97813086,((Arctonyx_collaris:4.037854104,Meles_meles:4.0378541047):9.98272689,(Mellivora_capensis:13.10342525,((Eira_barbara:8.118789973,(Gulo_gulo:6.617493925,(Martes_flavigula:4.718362073,(Martes_melampus:1.343549354,Martes_martes:1.3435495073000001):3.3748114926):1.899132159)…
	TREE tree_1463 = (((Potos_flavus:15.92205378,(Bassariscus_astutus:13.143746189,Nasua_nasua:13.143745664):2.77830812):3.117402554,((Arctonyx_collaris:3.919022753,Meles_meles:3.919022753):8.290294727,(Mellivora_capensis:11.6599304,((Eira_barbara:7.566203791,((Martes_flavigula:5.185587651,(Martes_melampus:0.9804136808,Martes_martes:0.9804134185):4.2051744947000005):0.8402297763,Gulo_gulo:6.025819002…
	TREE tree_6821 = (((Potos_flavus:15.46159668,(Bassariscus_astutus:12.4641342654,Nasua_nasua:12.464132680999999):2.997464001):3.105084361,((Arctonyx_collaris:3.057664619,Meles_meles:3.0576635618):7.37810509,(Mellivora_capensis:10.00168225,((Eira_barbara:6.121252082,(Gulo_gulo:5.359247201,(Martes_flavigula:4.604760794,(Martes_melampus:1.1983704117,Martes_martes:1.1983703325000001):3.406391782499999…
	TREE tree_2382 = (((Potos_flavus:17.86580324,(Bassariscus_astutus:14.449841541000001,Nasua_nasua:14.449842417):3.415957899):2.051274772,((Arctonyx_collaris:4.214613736,Meles_meles:4.214612859):8.435710746,(Mellivora_capensis:12.13465277,((Eira_barbara:7.545789227,((Martes_flavigula:4.869839544,(Martes_melampus:0.7817180623,Martes_martes:0.7817178870000001):4.0881219493000005):1.298148886,Gulo_gul…
	TREE tree_9217 = (Ailurus_fulgens:25.34573838,(((Bassariscus_astutus:14.866744498700001,Nasua_nasua:14.866744813):3.602219856,Potos_flavus:18.46896152):3.809763798,((Arctonyx_collaris:3.228738355,Meles_meles:3.2287383551):10.57158162,((((((Melogale_personata:1.652669338,Melogale_moschata:1.652669338):1.497865326,Melogale_everetti:3.150534349):0.167164312,Melogale_orientalis:3.3176990699999998):8.…
	TREE tree_2892 = (((Potos_flavus:10.6373695,(Bassariscus_astutus:9.1550669763,Nasua_nasua:9.155067614):1.482303157):3.45762713,((Arctonyx_collaris:2.886474617,Meles_meles:2.8864741925):5.653592914,(Mellivora_capensis:8.382194391,((Eira_barbara:4.975373569,(Gulo_gulo:4.39000106,(Martes_flavigula:3.804880577,(Martes_melampus:0.8627890804,Martes_martes:0.8627888682):2.9420925157):0.5851194216):0.585…
	TREE tree_9976 = (Ailurus_fulgens:18.54648049,(((Bassariscus_astutus:13.374045529,Nasua_nasua:13.374047712000001):1.74013172,Potos_flavus:15.11417773):2.500177306,((Arctonyx_collaris:2.902320433,Meles_meles:2.9023204336):7.233257133,((((Melogale_everetti:5.723594705,(Melogale_personata:1.25654974,(Melogale_orientalis:0.8542317335,Melogale_moschata:0.8542317335):0.4023180067):4.467046663):3.393928…
	TREE tree_3117 = (((Potos_flavus:14.06623811,(Bassariscus_astutus:10.837756712000001,Nasua_nasua:10.837757201999999):3.22848091):1.943569575,((Arctonyx_collaris:2.795786774,Meles_meles:2.795786528):7.517759796,(Mellivora_capensis:9.691058249,((Eira_barbara:6.978061718,((Martes_flavigula:4.761372415,(Martes_melampus:1.066440969,Martes_martes:1.0664409689):3.6949326726000002):0.9978146362,Gulo_gulo…
	TREE tree_0880 = (((Potos_flavus:13.50238644,(Bassariscus_astutus:12.775247919,Nasua_nasua:12.775246767999999):0.7271380648):3.136706744,((Arctonyx_collaris:2.988348915,Meles_meles:2.988349145):7.670391562,(Mellivora_capensis:10.10159084,((Eira_barbara:6.175109355,(((Martes_melampus:1.055661564,Martes_martes:1.0556615644):2.8723251649,Martes_flavigula:3.9279876514):0.6518454129,Gulo_gulo:4.579832…
	TREE tree_6488 = (((Potos_flavus:17.86432243,(Bassariscus_astutus:14.761328605,Nasua_nasua:14.761327180000002):3.102995253):1.87579234,((Arctonyx_collaris:3.605875371,Meles_meles:3.605876512):9.093922873,(Mellivora_capensis:11.93582489,((Eira_barbara:7.894038959,((Martes_flavigula:4.753169043,(Martes_melampus:0.8869533092,Martes_martes:0.8869533092):3.8662157346):0.9011673502,Gulo_gulo:5.65433781…
	TREE tree_3655 = (((Potos_flavus:14.3820968,(Bassariscus_astutus:11.754503566,Nasua_nasua:11.754500833):2.627594596):1.68908385,((Arctonyx_collaris:2.736022873,Meles_meles:2.7360231014):7.759245627,(Mellivora_capensis:10.01136061,((Eira_barbara:5.853899874,(Gulo_gulo:4.333361016,(Martes_flavigula:3.391489532,(Martes_martes:1.1003932283,Martes_melampus:1.1003932283):2.2910971693):0.9418705725):1.5…
	TREE tree_6127 = (((Potos_flavus:15.46847439,(Bassariscus_astutus:12.746177615,Nasua_nasua:12.746180346):2.722294867):3.664223169,((Arctonyx_collaris:3.740098995,Meles_meles:3.740100088):8.778324908,(Mellivora_capensis:11.95195635,((Eira_barbara:7.151123138,(Gulo_gulo:5.829935652,(Martes_flavigula:4.765989076,(Martes_melampus:1.291967505,Martes_martes:1.2919677788000001):3.4740212704999998):1.063…
	TREE tree_0047 = (((Potos_flavus:13.85493695,(Bassariscus_astutus:11.754788067,Nasua_nasua:11.754786818):2.100150381):4.139141418,((Arctonyx_collaris:3.418073748,Meles_meles:3.4180737480000003):7.397036764,(Mellivora_capensis:10.19652813,((Eira_barbara:6.219654053,(Gulo_gulo:4.650400969,((Martes_melampus:0.7523477352,Martes_martes:0.7523477852):3.3617734287000003,Martes_flavigula:4.114122163):0.5…
	TREE tree_4040 = (((Potos_flavus:13.28026419,(Bassariscus_astutus:12.4170979379,Nasua_nasua:12.4170977):0.8631655346):4.045521276,((Arctonyx_collaris:3.087477929,Meles_meles:3.0874784056999998):7.097110152,(Mellivora_capensis:9.950801915,((Eira_barbara:6.397814298,(Gulo_gulo:5.549519807,(Martes_flavigula:4.166669455,(Martes_melampus:1.556585711,Martes_martes:1.5565854732):2.6100832673):1.38285178…
	TREE tree_6631 = (((Potos_flavus:15.28829309,(Bassariscus_astutus:13.34430173,Nasua_nasua:13.344297045):1.943993182):3.504265643,((Arctonyx_collaris:3.714454111,Meles_meles:3.7144561935000002):8.10785852,(Mellivora_capensis:10.900165,((Eira_barbara:6.172645056,(Gulo_gulo:5.201472189,(Martes_flavigula:4.6699708674,(Martes_melampus:1.314240439,Martes_martes:1.3142404395):3.3557299082):0.5315013216)…
	TREE tree_5890 = (((Potos_flavus:17.21590929,(Bassariscus_astutus:14.734355819,Nasua_nasua:14.734355819000001):2.481554361):3.36609416,((Arctonyx_collaris:2.993038664,Meles_meles:2.9930398483000005):9.249265956,(Mellivora_capensis:11.87315877,((Eira_barbara:7.875611746,((Martes_flavigula:4.724500475,(Martes_melampus:0.8365701939,Martes_martes:0.8365701939000001):3.8879290966):1.569561544,Gulo_gul…
	TREE tree_0520 = (((Potos_flavus:15.81877084,(Bassariscus_astutus:14.564971337000001,Nasua_nasua:14.564972171):1.253799506):5.05334612,((Arctonyx_collaris:4.087954595,Meles_meles:4.087953484):7.366343659,(Mellivora_capensis:10.86142151,((Eira_barbara:7.661341382,(Gulo_gulo:6.156161705,(Martes_flavigula:4.938852928,(Martes_melampus:1.198352259,Martes_martes:1.1983522591):3.7404995572999997):1.2173…
	TREE tree_6360 = (((Potos_flavus:16.94815333,(Bassariscus_astutus:14.23675823,Nasua_nasua:14.236756394):2.711394484):3.378646774,((Arctonyx_collaris:3.799862217,Meles_meles:3.7998622174):9.098985552,(Mellivora_capensis:11.66501897,((Eira_barbara:8.498130511,(Gulo_gulo:6.801245638,(Martes_flavigula:5.139542635,(Martes_melampus:1.315707663,Martes_martes:1.3157076631):3.823834972):1.661702085):1.696…
	TREE tree_1312 = (((Potos_flavus:15.588073,(Bassariscus_astutus:14.289728474,Nasua_nasua:14.289727743):1.298344765):2.723842986,((Arctonyx_collaris:3.419706547,Meles_meles:3.419706303):7.33870672,(Mellivora_capensis:10.29965422,((Eira_barbara:7.885793181,(Gulo_gulo:6.1073972,(Martes_flavigula:4.308315932,(Martes_melampus:0.7942211587,Martes_martes:0.7942211587000001):3.5140937976999997):1.7990815…
	TREE tree_4179 = (((Potos_flavus:14.92364536,(Bassariscus_astutus:13.309561707,Nasua_nasua:13.309563901):1.614082559):5.500722669,((Arctonyx_collaris:3.466501047,Meles_meles:3.4665015947):7.989231444,(Mellivora_capensis:11.18291018,((Eira_barbara:6.633590857,((Martes_flavigula:4.95431594,(Martes_melampus:1.162874831,Martes_martes:1.1628748312):3.7914412187):1.2851129,Gulo_gulo:6.2394285655):0.394…
	TREE tree_7169 = (((Potos_flavus:16.27114724,(Bassariscus_astutus:14.814687094,Nasua_nasua:14.814686556):1.456461758):2.916996531,((Arctonyx_collaris:4.112869681,Meles_meles:4.112868606):7.59038975,(Mellivora_capensis:11.64426629,((Eira_barbara:7.734999016,((Martes_flavigula:4.136084151,(Martes_melampus:1.143344901,Martes_martes:1.1433449012):2.992739142):1.818030353,Gulo_gulo:5.954113697):1.7808…
	TREE tree_1277 = (((Potos_flavus:13.84144052,(Bassariscus_astutus:12.2065317998,Nasua_nasua:12.20653037):1.634910862):3.722209191,((Arctonyx_collaris:2.913857727,Meles_meles:2.9138584407):7.836719167,(Mellivora_capensis:10.50382906,((Eira_barbara:7.20241052,(Gulo_gulo:5.409735438,(Martes_flavigula:4.078398039,(Martes_melampus:0.6653597678,Martes_martes:0.6653596249):3.4130377951):1.331338114):1.7…
	TREE tree_5398 = (((Potos_flavus:15.16348776,(Bassariscus_astutus:13.032420608999999,Nasua_nasua:13.032418637):2.131070249):5.518442574,((Arctonyx_collaris:4.156207173,Meles_meles:4.1562077371):9.807716688,(Mellivora_capensis:13.32683819,((Eira_barbara:8.201106265,(Gulo_gulo:6.197039447,((Martes_melampus:1.8896988,Martes_martes:1.8896988001000001):3.3255214767999997,Martes_flavigula:5.215221403):…
	TREE tree_7670 = (Ailurus_fulgens:18.89292737,(((Bassariscus_astutus:12.112161319999998,Nasua_nasua:12.112160327):1.375149696,Potos_flavus:13.48731201):3.885671698,((Arctonyx_collaris:3.307627701,Meles_meles:3.3076272049):7.486279992,(((((((Vormela_peregusna:4.647619726,(Ictonyx_striatus:2.827517649,Poecilogale_albinucha:2.827517649):1.8201025735):2.168709657,Lyncodon_patagonicus:6.8163296312):1.…
	TREE tree_5709 = (((Potos_flavus:13.16987777,(Bassariscus_astutus:11.610862091800001,Nasua_nasua:11.610862343):1.559015675):4.965051311,((Arctonyx_collaris:2.742247751,Meles_meles:2.7422482544):8.304636321,(Mellivora_capensis:10.72135489,((Eira_barbara:6.280890585,(Gulo_gulo:5.486969897,((Martes_melampus:1.208556583,Martes_martes:1.2085565831):3.7589744148,Martes_flavigula:4.967530494):0.51944015…
	TREE tree_7979 = (Ailurus_fulgens:15.99432553,(((Bassariscus_astutus:10.24608257,Nasua_nasua:10.246079057000001):2.128520795,Potos_flavus:12.37460293):3.163316065,((Arctonyx_collaris:2.583329436,Meles_meles:2.5833296557):6.282437401,(((((Melogale_personata:0.8046396491,Melogale_moschata:0.8046396491):2.251326534,(Melogale_orientalis:2.15861643,Melogale_everetti:2.15861643):0.8973487205):4.5968754…
	TREE tree_2715 = (((Potos_flavus:14.65258917,(Bassariscus_astutus:12.799935010199999,Nasua_nasua:12.799935011):1.852656073):4.024263784,((Arctonyx_collaris:3.516360551,Meles_meles:3.5163603119999998):6.764551165,(Mellivora_capensis:10.17408871,((Eira_barbara:6.477746774,(Gulo_gulo:4.798526436,(Martes_flavigula:3.915630257,(Martes_melampus:1.195875501,Martes_martes:1.1958755007):2.7197549715):0.88…
	TREE tree_1541 = (((Potos_flavus:14.8643409,(Bassariscus_astutus:12.752836177,Nasua_nasua:12.752834939):2.111503482):3.464729114,((Arctonyx_collaris:3.483825139,Meles_meles:3.4838256349):7.230726318,(Mellivora_capensis:10.05918121,((Eira_barbara:7.096771895,((Martes_flavigula:4.538699201,(Martes_melampus:0.8757229876,Martes_martes:0.8757229876):3.6629757179999998):0.2683752915,Gulo_gulo:4.8070735…
	TREE tree_3722 = (((Potos_flavus:13.11874722,(Bassariscus_astutus:11.3396800553,Nasua_nasua:11.339680274):1.779066511):3.115775751,((Arctonyx_collaris:2.397748815,Meles_meles:2.3977481583999998):7.617416558,(Mellivora_capensis:9.819898886,((Eira_barbara:7.279811327,(Gulo_gulo:5.315702916,(Martes_flavigula:3.400195099,(Martes_martes:0.94280052,Martes_melampus:0.94280052):2.4573941412):1.915508255)…
	TREE tree_2938 = (((Potos_flavus:11.47973559,(Bassariscus_astutus:10.244978211,Nasua_nasua:10.244978211):1.234758706):3.453912128,((Arctonyx_collaris:3.797451684,Meles_meles:3.7974516840000003):5.183804389,(Mellivora_capensis:8.365736863,((Eira_barbara:5.544533488,(Gulo_gulo:4.990110119,(Martes_flavigula:3.30665916,(Martes_melampus:0.889413344,Martes_martes:0.8894131236):2.4172451556):1.683452501…
	TREE tree_8169 = (Ailurus_fulgens:16.19628805,(((Bassariscus_astutus:10.272588404,Nasua_nasua:10.272589428):1.820773917,Potos_flavus:12.09336314):3.229867554,((Arctonyx_collaris:3.126758732,Meles_meles:3.126759551):6.604309782,(((((((Vormela_peregusna:4.61737786,(Ictonyx_striatus:2.73275226,Poecilogale_albinucha:2.73275226):1.8846241667):2.565795646,Lyncodon_patagonicus:7.1831716626):0.1951844092…
	TREE tree_3988 = (((Potos_flavus:14.32352606,(Bassariscus_astutus:11.259681779800001,Nasua_nasua:11.259681085):3.063844973):2.182754652,((Arctonyx_collaris:3.494003524,Meles_meles:3.494003987):7.19554017,(Mellivora_capensis:10.06253238,((Eira_barbara:6.356750439,(Gulo_gulo:5.293008935,(Martes_flavigula:4.438663942,(Martes_melampus:0.8062678902,Martes_martes:0.8062678902):3.6323957047):0.854345223…
	TREE tree_6456 = (((Potos_flavus:18.50331091,(Bassariscus_astutus:15.421917529,Nasua_nasua:15.421917529999998):3.081393376):2.14440294,((Arctonyx_collaris:3.836360355,Meles_meles:3.8363609590000003):9.718850372,(Mellivora_capensis:13.3312286,((Eira_barbara:8.078515386,((Martes_flavigula:4.549812508,(Martes_melampus:1.000736318,Martes_martes:1.0007364081):3.54907619):1.240759538,Gulo_gulo:5.790570…
	TREE tree_8794 = (Ailurus_fulgens:26.33670724,(((Bassariscus_astutus:15.658731417,Nasua_nasua:15.658730783000001):5.013850277,Potos_flavus:20.67258106):2.685956435,((Arctonyx_collaris:4.082106455,Meles_meles:4.082106455):8.605145469,((((((Melogale_everetti:0.2087511296,Melogale_moschata:0.2087511296):1.015203882,Melogale_personata:1.223954916):2.079389272,Melogale_orientalis:3.3033443143):8.54301…
	TREE tree_9261 = (Ailurus_fulgens:25.00696382,(((Bassariscus_astutus:15.514224081000002,Nasua_nasua:15.514226659000002):1.405126485,Potos_flavus:16.91935185):4.558585704,((Arctonyx_collaris:3.762909217,Meles_meles:3.762909539):9.920389701,((((Melogale_everetti:5.259651222,((Melogale_personata:1.557899271,Melogale_moschata:1.557899271):0.3161538619,Melogale_orientalis:1.8740533269):3.385599829):7.…
	TREE tree_0182 = (((Potos_flavus:15.48644068,(Bassariscus_astutus:12.852424763,Nasua_nasua:12.852425803):2.634017474):3.153012551,((Arctonyx_collaris:3.226198264,Meles_meles:3.2262000840000002):8.005991318,(Mellivora_capensis:10.54708623,((Eira_barbara:7.225521378,((Martes_flavigula:4.90684624,(Martes_melampus:0.6966485345,Martes_martes:0.69664858654):4.2101966651):0.5897013997,Gulo_gulo:5.496546…
	TREE tree_6496 = (((Potos_flavus:18.19888961,(Bassariscus_astutus:15.018749906,Nasua_nasua:15.018751327):3.180138286):2.649031844,((Arctonyx_collaris:3.376644081,Meles_meles:3.3766443647999997):9.526671843,(Mellivora_capensis:12.04580406,((Eira_barbara:7.790416916,((Martes_flavigula:4.678587327,(Martes_melampus:1.067902197,Martes_martes:1.067902197):3.6106837096):0.4092471596,Gulo_gulo:5.08783397…
	TREE tree_6065 = (((Potos_flavus:16.7593942,(Bassariscus_astutus:14.371272808,Nasua_nasua:14.37127174):2.388122465):2.864186869,((Arctonyx_collaris:3.277938438,Meles_meles:3.2779397725):8.03640028,(Mellivora_capensis:10.63917363,((Eira_barbara:7.366293205,(Gulo_gulo:5.64102159,(Martes_flavigula:4.569013002,(Martes_melampus:0.7298295438,Martes_martes:0.7298295438):3.8391827382):1.072010188):1.7252…
	TREE tree_8333 = (Ailurus_fulgens:21.028362,(((Bassariscus_astutus:12.523566234,Nasua_nasua:12.523566507999998):1.922770059,Potos_flavus:14.44633684):4.452441775,((Arctonyx_collaris:3.97142496,Meles_meles:3.9714263340000002):7.711112252,(((((Melogale_everetti:2.140618524,(Melogale_moschata:1.461885828,Melogale_personata:1.461885828):0.678732696):1.832830136,Melogale_orientalis:3.97344866):6.14229…
	TREE tree_8192 = (Ailurus_fulgens:16.70791015,(((Bassariscus_astutus:11.132749501,Nasua_nasua:11.132750567):1.217305566,Potos_flavus:12.35005741):3.128425497,((Arctonyx_collaris:3.567205687,Meles_meles:3.567205261):6.154684817,(((((((Vormela_peregusna:4.676915206,(Ictonyx_striatus:3.018098735,Poecilogale_albinucha:3.018098735):1.6588156178):3.064198471,Lyncodon_patagonicus:7.7411113317):0.4032580…
	TREE tree_9008 = (Ailurus_fulgens:22.05526814,(((Bassariscus_astutus:14.130635544999999,Nasua_nasua:14.130636116999998):2.991295982,Potos_flavus:17.1219321):1.992366107,((Arctonyx_collaris:2.915428535,Meles_meles:2.9154271039):8.367769812,((((((Melogale_everetti:0.0936124497,Melogale_moschata:0.0936124497):0.5016599328,Melogale_personata:0.5952722394):1.31680695,Melogale_orientalis:1.9120791891):…
	TREE tree_5940 = (((Potos_flavus:16.59970389,(Bassariscus_astutus:13.947352297000002,Nasua_nasua:13.947350904):2.652351595):3.934354579,((Arctonyx_collaris:3.609756537,Meles_meles:3.6097573731):9.222932244,(Mellivora_capensis:12.19913383,((Eira_barbara:7.409436304,(Gulo_gulo:5.959142342,(Martes_flavigula:5.192626634,(Martes_melampus:1.291190057,Martes_martes:1.2911900569):3.9014371349):0.76651431…
	TREE tree_5930 = (((Potos_flavus:15.97091448,(Bassariscus_astutus:13.758255566999999,Nasua_nasua:13.758253558):2.212660066):5.076286263,((Arctonyx_collaris:3.741629314,Meles_meles:3.741628166):9.028568125,(Mellivora_capensis:12.32325731,((Eira_barbara:8.356091986,((Martes_flavigula:5.037302887,(Martes_martes:1.4089540515,Martes_melampus:1.4089540514999999):3.6283482612):1.170301534,Gulo_gulo:6.20…
	TREE tree_9519 = (Ailurus_fulgens:18.66341256,(((Bassariscus_astutus:11.433129695,Nasua_nasua:11.433127553):2.053173351,Potos_flavus:13.48630067):3.455338608,((Arctonyx_collaris:3.903673976,Meles_meles:3.903673262):6.518737626,(((((Melogale_moschata:0.9177025273,(Melogale_orientalis:0.1867161251,Melogale_personata:0.1867161251):0.7309865211):1.650590238,Melogale_everetti:2.5682927654):6.997339306…
	TREE tree_2270 = (((Potos_flavus:16.61589151,(Bassariscus_astutus:12.6888341117,Nasua_nasua:12.688833263):3.927058247):2.293133068,((Arctonyx_collaris:3.623041885,Meles_meles:3.6230432995):8.614819809,(Mellivora_capensis:11.9864274,((Eira_barbara:8.330565245,((Martes_flavigula:4.829751549,(Martes_melampus:1.151514769,Martes_martes:1.1515147686):3.6782376293):0.8302996105,Gulo_gulo:5.660052009):2.…
	TREE tree_4863 = (((Potos_flavus:14.37785977,(Bassariscus_astutus:12.125130348,Nasua_nasua:12.125132067):2.252729422):3.952059697,((Arctonyx_collaris:3.101506875,Meles_meles:3.1015061379):7.642522749,(Mellivora_capensis:10.49734815,((Eira_barbara:6.140020578,(Gulo_gulo:4.682406448,(Martes_flavigula:3.341604446,(Martes_melampus:0.957587148,Martes_martes:0.9575873199):2.3840163151):1.340803476):1.4…
	TREE tree_2098 = (((Potos_flavus:13.10223591,(Bassariscus_astutus:10.783977511,Nasua_nasua:10.783979318):2.318258847):3.508953291,((Arctonyx_collaris:2.473634161,Meles_meles:2.4736350639):7.95479839,(Mellivora_capensis:10.00779817,((Eira_barbara:5.585924875,((Martes_flavigula:3.416272249,(Martes_melampus:0.7773514019,Martes_martes:0.7773514019):2.6389215243999997):0.7812351638,Gulo_gulo:4.1975087…
	TREE tree_5107 = (((Potos_flavus:17.6206062,(Bassariscus_astutus:15.044039248,Nasua_nasua:15.044038932):2.576568839):3.53084047,((Arctonyx_collaris:4.241997438,Meles_meles:4.241997437999999):9.787271899,(Mellivora_capensis:13.44363419,((Eira_barbara:10.26211879,(Gulo_gulo:8.139368922,(Martes_flavigula:5.932857008,(Martes_melampus:1.393449649,Martes_martes:1.3934495545):4.5394070438):2.206512229):…
	TREE tree_4764 = (((Potos_flavus:14.72593346,(Bassariscus_astutus:12.975859806,Nasua_nasua:12.975860053000002):1.750072167):3.710196726,((Arctonyx_collaris:3.9239453,Meles_meles:3.9239452999999997):7.855411443,(Mellivora_capensis:11.34270561,((Eira_barbara:6.632343053,(Gulo_gulo:5.60449291,(Martes_flavigula:3.537595363,(Martes_melampus:1.093463566,Martes_martes:1.0934635658):2.4441317231):2.06689…
	TREE tree_4470 = (((Potos_flavus:14.07713374,(Bassariscus_astutus:11.6857984698,Nasua_nasua:11.685798470000002):2.391337622):2.963976045,((Arctonyx_collaris:2.474066795,Meles_meles:2.4740658531):7.326650334,(Mellivora_capensis:9.100663719,((Eira_barbara:6.419050856,(Gulo_gulo:4.959625978,(Martes_flavigula:3.932985245,(Martes_melampus:1.217293767,Martes_martes:1.2172937674):2.7156909597):1.0266416…
	TREE tree_1613 = (((Potos_flavus:12.7426143,(Bassariscus_astutus:11.298407339,Nasua_nasua:11.298405407):1.444206529):3.301109651,((Arctonyx_collaris:3.077326577,Meles_meles:3.077326792):6.015549111,(Mellivora_capensis:8.529543082,((Eira_barbara:5.051856076,((Martes_flavigula:3.970794205,(Martes_melampus:1.282167856,Martes_martes:1.2821678561):2.6886257046999997):0.1693874885,Gulo_gulo:4.14018019)…
	TREE tree_6502 = (((Potos_flavus:17.37890794,(Bassariscus_astutus:14.631754578,Nasua_nasua:14.631751472):2.747154214):3.187289426,((Arctonyx_collaris:3.154880573,Meles_meles:3.1548797251000003):9.010285241,(Mellivora_capensis:11.60437434,((Eira_barbara:7.327190738,((Martes_flavigula:4.711764943,(Martes_melampus:1.016013452,Martes_martes:1.0160134521):3.6957506439000003):0.9904757728,Gulo_gulo:5.7…
	TREE tree_1305 = (((Potos_flavus:15.81213618,(Bassariscus_astutus:13.939738101,Nasua_nasua:13.939736176):1.872398317):2.397086681,((Arctonyx_collaris:2.961474017,Meles_meles:2.961474498):7.651395234,(Mellivora_capensis:10.39381263,((Eira_barbara:7.226720987,(Gulo_gulo:5.554694945,(Martes_flavigula:4.454216321,(Martes_melampus:1.064526056,Martes_martes:1.0645260558):3.3896888209):1.100480069):1.67…
	TREE tree_8239 = (Ailurus_fulgens:21.78014577,(((Bassariscus_astutus:10.965253041,Nasua_nasua:10.965253322):4.827567944,Potos_flavus:15.79282127):4.877791234,((Arctonyx_collaris:4.37499372,Meles_meles:4.374993721):6.795282085,((((((Melogale_personata:0.1368111722,Melogale_orientalis:0.1368111722):1.645616532,Melogale_moschata:1.782427592):3.337192753,Melogale_everetti:5.119620626):5.136253386,(((…
	TREE tree_4478 = (((Potos_flavus:14.03240546,(Bassariscus_astutus:12.5079397739,Nasua_nasua:12.507939304):1.524464509):2.666075582,((Arctonyx_collaris:2.644670214,Meles_meles:2.6446711529):7.164104808,(Mellivora_capensis:9.060323822,((Eira_barbara:6.865612073,((Martes_flavigula:4.01777386,(Martes_melampus:1.092971105,Martes_martes:1.0929711053):2.9248022856):1.33599053,Gulo_gulo:5.3537632179):1.5…
	TREE tree_8919 = (Ailurus_fulgens:25.37225141,(((Bassariscus_astutus:16.463256937,Nasua_nasua:16.463257556000002):1.300535718,Potos_flavus:17.76379327):5.539689363,((Arctonyx_collaris:4.263882417,Meles_meles:4.263882106):7.401971645,((((((Melogale_moschata:1.100629271,Melogale_everetti:1.100629271):0.5869797953,Melogale_personata:1.687609377):3.117671517,Melogale_orientalis:4.8052815784):5.580739…
	TREE tree_4052 = (((Potos_flavus:15.58467362,(Bassariscus_astutus:14.316823343,Nasua_nasua:14.316823343):1.267851524):3.13066179,((Arctonyx_collaris:2.988456672,Meles_meles:2.9884566725):7.684341275,(Mellivora_capensis:10.51463159,((Eira_barbara:6.625115149,(Gulo_gulo:5.31327207,(Martes_flavigula:4.274790091,(Martes_melampus:1.537216351,Martes_martes:1.5372161028):2.7375748325000004):1.038480737)…
	TREE tree_0987 = (((Potos_flavus:13.46842884,(Bassariscus_astutus:12.497818784,Nasua_nasua:12.49781901):0.9706109662):2.54910802,((Arctonyx_collaris:2.114400363,Meles_meles:2.1144005902):8.514516039,(Mellivora_capensis:9.628717841,((Eira_barbara:5.541181219,((Martes_flavigula:4.126731329,(Martes_melampus:0.8811814526,Martes_martes:0.8811814526):3.2455498760999997):0.4322077675,Gulo_gulo:4.5589390…
	TREE tree_1424 = (((Potos_flavus:14.38688401,(Bassariscus_astutus:11.426633556,Nasua_nasua:11.426633799000001):2.960250212):3.498362255,((Arctonyx_collaris:3.815589413,Meles_meles:3.815589898):7.960476952,(Mellivora_capensis:10.79196856,((Eira_barbara:6.620298943,(Gulo_gulo:5.904349232,(Martes_flavigula:4.757183059,(Martes_melampus:1.100004062,Martes_martes:1.1000040621):3.6571797731):1.147165688…
	TREE tree_4017 = (((Potos_flavus:13.84447219,(Bassariscus_astutus:11.125252511500001,Nasua_nasua:11.12525089):2.719221295):2.956229996,((Arctonyx_collaris:3.111922418,Meles_meles:3.1119238063999997):7.894892412,(Mellivora_capensis:10.50387247,((Eira_barbara:6.579757212,(Gulo_gulo:5.69429476,((Martes_melampus:1.302847593,Martes_martes:1.3028475925):2.7808645305,Martes_flavigula:4.083711104):1.6105…
	TREE tree_8848 = (Ailurus_fulgens:23.12582044,(((Bassariscus_astutus:14.3497836698,Nasua_nasua:14.349779756):2.85559815,Potos_flavus:17.20537971):4.288376569,((Arctonyx_collaris:3.964773386,Meles_meles:3.964774589):7.662946271,(((((Melogale_moschata:2.161497992,(Melogale_everetti:0.3957112625,Melogale_personata:0.3957112625):1.76578673):2.276731188,Melogale_orientalis:4.4382288800000005):5.945539…
	TREE tree_5540 = (((Potos_flavus:17.1891672,(Bassariscus_astutus:15.404923051,Nasua_nasua:15.404922504):1.784244152):2.300543333,((Arctonyx_collaris:4.382071301,Meles_meles:4.382071574999999):8.717725304,(Mellivora_capensis:12.64182501,((Eira_barbara:7.026487767,(Gulo_gulo:5.519601904,(Martes_flavigula:4.474166334,(Martes_melampus:1.319248877,Martes_martes:1.3192488768000001):3.1549174563999998):…
	TREE tree_1763 = (((Potos_flavus:12.88852503,(Bassariscus_astutus:10.560985728999999,Nasua_nasua:10.560984407):2.327540624):1.867331966,((Arctonyx_collaris:2.51569928,Meles_meles:2.5156998465):5.609629563,(Mellivora_capensis:8.091976665,((Eira_barbara:4.602035565,((Martes_flavigula:2.592043495,(Martes_melampus:0.9778443921,Martes_martes:0.9778443921):1.6141989142000002):0.8239387924,Gulo_gulo:3.4…
	TREE tree_7477 = (((Potos_flavus:13.69158098,(Bassariscus_astutus:12.074441641,Nasua_nasua:12.074438381):1.617140972):5.4382242,((Arctonyx_collaris:3.206106775,Meles_meles:3.206107318):9.087494079,(Mellivora_capensis:12.05180689,((Eira_barbara:7.988653796,(Gulo_gulo:6.780925035,(Martes_flavigula:5.672427984,(Martes_melampus:1.280660173,Martes_martes:1.2806601726):4.391769034299999):1.108496236):1…
	TREE tree_0489 = (((Potos_flavus:15.03104936,(Bassariscus_astutus:12.944515827,Nasua_nasua:12.94451686):2.086534306):4.167024914,((Arctonyx_collaris:3.226190726,Meles_meles:3.2261896924):7.465849024,(Mellivora_capensis:10.05546749,((Eira_barbara:7.145779031,((Martes_flavigula:4.742418756,(Martes_melampus:1.305371882,Martes_martes:1.3053718822):3.4370462279):0.6439087075,Gulo_gulo:5.3863259131):1.…
	TREE tree_2889 = (((Potos_flavus:11.56413328,(Bassariscus_astutus:10.0289390033,Nasua_nasua:10.028941120999999):1.535192371):2.894090701,((Arctonyx_collaris:2.779765641,Meles_meles:2.7797658521999997):5.637464301,(Mellivora_capensis:8.184559795,((Eira_barbara:5.096840647,(Gulo_gulo:4.402405447,(Martes_flavigula:3.252188636,(Martes_melampus:0.7373444282,Martes_martes:0.7373442164):2.51484420730000…
	TREE tree_9531 = (Ailurus_fulgens:19.16475566,(((Bassariscus_astutus:12.220140702999998,Nasua_nasua:12.220141433999999):2.019232451,Potos_flavus:14.23937511):2.906735077,((Arctonyx_collaris:3.621684323,Meles_meles:3.621683834):6.819009926,((((((Melogale_moschata:0.4554300673,Melogale_orientalis:0.4554300673):1.110003142,Melogale_personata:1.56543321):1.707610575,Melogale_everetti:3.27304451699999…
	TREE tree_1869 = (((Potos_flavus:14.62915245,(Bassariscus_astutus:12.427093701,Nasua_nasua:12.427095493):2.202058489):3.142572386,((Arctonyx_collaris:3.728737271,Meles_meles:3.7287365020000003):7.167678457,(Mellivora_capensis:10.61870504,((Eira_barbara:7.235879025,((Martes_flavigula:4.074203003,(Martes_melampus:1.22533474,Martes_martes:1.2253347402):2.8488692868):1.03163678,Gulo_gulo:5.105840295)…
	TREE tree_7098 = (((Potos_flavus:16.55453464,(Bassariscus_astutus:13.661569623999998,Nasua_nasua:13.661572886):2.892964473):4.025091212,((Arctonyx_collaris:4.63593512,Meles_meles:4.635935665):7.433887585,(Mellivora_capensis:11.69541863,((Eira_barbara:7.697609251,(Gulo_gulo:6.051311717,(Martes_flavigula:5.324788487,(Martes_melampus:0.7134352907,Martes_martes:0.7134354266):4.6113529244):0.726524045…
	TREE tree_7934 = (Ailurus_fulgens:14.80486464,(((Bassariscus_astutus:10.21329913,Nasua_nasua:10.21329953):1.728432739,Potos_flavus:11.94173127):1.997875641,((Arctonyx_collaris:2.679954981,Meles_meles:2.6799547814999998):5.506876354,(((((((Vormela_peregusna:3.610697622,(Ictonyx_striatus:2.597082493,Poecilogale_albinucha:2.597082493):1.0136152885):2.678336791,Lyncodon_patagonicus:6.289035069300001)…
	TREE tree_6964 = (((Potos_flavus:16.5647842,(Bassariscus_astutus:13.115296713,Nasua_nasua:13.115299522):3.449484677):4.163020994,((Arctonyx_collaris:4.132160388,Meles_meles:4.1321595449999995):7.854968214,(Mellivora_capensis:11.74124678,((Eira_barbara:7.47088516,(Gulo_gulo:5.536804015,(Martes_flavigula:3.987862332,(Martes_melampus:1.057209228,Martes_martes:1.0572092279):2.93065172733):1.548943369…
	TREE tree_4985 = (((Potos_flavus:14.93317443,(Bassariscus_astutus:12.668385904,Nasua_nasua:12.668385098000002):2.264789871):4.448115389,((Arctonyx_collaris:2.854085625,Meles_meles:2.8540861631000003):8.896163575,(Mellivora_capensis:11.57137407,((Eira_barbara:6.989103002,(Gulo_gulo:5.87801701,(Martes_flavigula:5.159081071,(Martes_melampus:1.336965207,Martes_martes:1.3369652067):3.8221166705):0.718…
	TREE tree_8452 = (Ailurus_fulgens:17.81467486,(((Bassariscus_astutus:10.418428489,Nasua_nasua:10.418428727):3.389098382,Potos_flavus:13.80752711):3.224338612,((Arctonyx_collaris:2.613832659,Meles_meles:2.6138326598):7.424154884,((((((Melogale_personata:1.520644392,Melogale_moschata:1.520644392):1.366258842,Melogale_orientalis:2.886902521):0.1024993527,Melogale_everetti:2.9894025865000002):5.56234…
	TREE tree_0279 = (((Potos_flavus:14.54933335,(Bassariscus_astutus:11.701455248999999,Nasua_nasua:11.701452308):2.847878785):2.202874387,((Arctonyx_collaris:2.782741863,Meles_meles:2.7827405056999996):7.061854543,(Mellivora_capensis:9.508067336,((Eira_barbara:5.945784337,(Gulo_gulo:4.094177581,(Martes_flavigula:3.414413205,(Martes_melampus:0.9915319595,Martes_martes:0.9915319595):2.4228804082):0.6…
	TREE tree_3294 = (((Potos_flavus:12.00829473,(Bassariscus_astutus:10.394017416,Nasua_nasua:10.394018272):1.61427624):2.501992963,((Arctonyx_collaris:2.936397825,Meles_meles:2.9363978249):6.290501934,(Mellivora_capensis:8.950248386,((Eira_barbara:5.885788901,(Gulo_gulo:4.984757199,(Martes_flavigula:3.920620587,(Martes_melampus:1.452933233,Martes_martes:1.4529334470000002):2.4676864973):1.064138324…
	TREE tree_0979 = (((Potos_flavus:14.06767614,(Bassariscus_astutus:12.3575715303,Nasua_nasua:12.357571306):1.710104607):1.951100265,((Arctonyx_collaris:2.316803019,Meles_meles:2.3168025707):7.86731585,(Mellivora_capensis:9.835280969,((Eira_barbara:6.38799405,((Martes_flavigula:4.325051244,(Martes_melampus:0.8340790257,Martes_martes:0.8340789809):3.4909729133):0.09911058297,Gulo_gulo:4.4241632385):…
	TREE tree_5886 = (((Potos_flavus:16.78250492,(Bassariscus_astutus:14.205102361000002,Nasua_nasua:14.205101463999998):2.577400763):3.908680599,((Arctonyx_collaris:2.792389293,Meles_meles:2.7923892928000003):8.95818035,(Mellivora_capensis:11.22763799,((Eira_barbara:8.820179772,((Martes_flavigula:4.620861457,(Martes_melampus:0.803155755,Martes_martes:0.803155755):3.8177060011):1.517522363,Gulo_gulo:…
	TREE tree_0999 = (((Potos_flavus:12.92932513,(Bassariscus_astutus:11.646403624,Nasua_nasua:11.646402916):1.282923395):2.730510114,((Arctonyx_collaris:2.562317767,Meles_meles:2.562317296):8.101686532,(Mellivora_capensis:9.774301489,((Eira_barbara:5.63252457,((Martes_flavigula:4.341591286,(Martes_melampus:0.7660756918,Martes_martes:0.7660756918):3.575515594):0.4054728493,Gulo_gulo:4.747063191):0.88…
	TREE tree_6291 = (((Potos_flavus:16.98019099,(Bassariscus_astutus:14.401070328,Nasua_nasua:14.401069706000001):2.579121904):4.574877519,((Arctonyx_collaris:5.151777798,Meles_meles:5.151776866):8.113389951,(Mellivora_capensis:12.70915124,((Eira_barbara:8.690094328,((Martes_flavigula:6.148402766,(Martes_melampus:1.220827338,Martes_martes:1.22082731283):4.927574121899999):1.023983769,Gulo_gulo:7.172…
	TREE tree_3723 = (((Potos_flavus:13.54391345,(Bassariscus_astutus:11.850981219000001,Nasua_nasua:11.850979676000001):1.692932891):2.745937728,((Arctonyx_collaris:2.748218017,Meles_meles:2.7482182371):7.244376818,(Mellivora_capensis:9.453330736,((Eira_barbara:7.270659685,(Gulo_gulo:5.227979414,(Martes_flavigula:3.377308743,(Martes_martes:0.9321499597,Martes_melampus:0.9321497392):2.445158121799999…
	TREE tree_5320 = (((Potos_flavus:15.96151582,(Bassariscus_astutus:13.230288067,Nasua_nasua:13.230287193):2.731228922):3.827901406,((Arctonyx_collaris:3.999412956,Meles_meles:3.999412665):8.353970894,(Mellivora_capensis:12.14868392,((Eira_barbara:7.753841803,(Gulo_gulo:6.310823312,(Martes_flavigula:4.782027824,(Martes_melampus:1.569950585,Martes_martes:1.5699505847):3.2120775298):1.52879665):1.443…
	TREE tree_8255 = (Ailurus_fulgens:17.17105828,(((Bassariscus_astutus:10.099433627,Nasua_nasua:10.099433411):1.587331359,Potos_flavus:11.68676585):4.257773549,((Arctonyx_collaris:3.009133504,Meles_meles:3.0091341541):6.259138309,((((Melogale_orientalis:4.385564487,(Melogale_personata:1.160441656,(Melogale_everetti:0.6219263824,Melogale_moschata:0.6219263824):0.5385152737):3.2251241326000004):3.748…
	TREE tree_6652 = (((Potos_flavus:16.1867272,(Bassariscus_astutus:13.693966765,Nasua_nasua:13.693965984):2.492761213):3.090148834,((Arctonyx_collaris:3.218742242,Meles_meles:3.2187417210000002):8.530642397,(Mellivora_capensis:11.07267648,((Eira_barbara:6.345963589,(Gulo_gulo:5.081335846,(Martes_flavigula:4.849938038,(Martes_melampus:1.246865599,Martes_martes:1.246865339):3.6030716568):0.2313987985…
	TREE tree_7435 = (((Potos_flavus:15.23557666,(Bassariscus_astutus:12.09006678,Nasua_nasua:12.090065683999999):3.145510979):4.993935923,((Arctonyx_collaris:3.372850803,Meles_meles:3.3728508029):9.71044739,(Mellivora_capensis:12.17439339,((Eira_barbara:8.034078341,(Gulo_gulo:6.312128525,(Martes_flavigula:4.823736332,(Martes_melampus:1.027357301,Martes_martes:1.0273573013):3.7963779087000002):1.4883…
	TREE tree_6561 = (((Potos_flavus:18.12278234,(Bassariscus_astutus:16.123513556,Nasua_nasua:16.123513259):1.999270849):2.486788212,((Arctonyx_collaris:3.459245377,Meles_meles:3.4592453773):9.163322517,(Mellivora_capensis:11.58343135,((Eira_barbara:6.95693054,(Gulo_gulo:6.325798909,(Martes_flavigula:5.300262236,(Martes_melampus:1.592399652,Martes_martes:1.5923996521):3.7078634663):1.025535496):0.63…
	TREE tree_4637 = (((Potos_flavus:15.28984429,(Bassariscus_astutus:13.514979926999999,Nasua_nasua:13.514976480000001):1.774865684):4.118994115,((Arctonyx_collaris:3.090813009,Meles_meles:3.0908119484000003):8.443602183,(Mellivora_capensis:11.19794901,((Eira_barbara:7.304881043,((Martes_flavigula:3.60495128,(Martes_melampus:0.6150023078,Martes_martes:0.6150023078):2.9899505632):1.778577923,Gulo_gul…
	TREE tree_0862 = (((Potos_flavus:14.18765066,(Bassariscus_astutus:12.93562734,Nasua_nasua:12.935629476999999):1.252023081):3.394294951,((Arctonyx_collaris:2.442002102,Meles_meles:2.4420011529999996):8.000613441,(Mellivora_capensis:9.702908388,((Eira_barbara:6.687378062,((Martes_flavigula:3.764853532,(Martes_melampus:1.12854549,Martes_martes:1.1285454901):2.6363087531):0.8224177716,Gulo_gulo:4.587…
	TREE tree_3900 = (((Potos_flavus:15.37880101,(Bassariscus_astutus:12.737132052,Nasua_nasua:12.737135756):2.641667726):2.582711507,((Arctonyx_collaris:3.84898019,Meles_meles:3.8489804362999998):6.933650364,(Mellivora_capensis:10.49910296,((Eira_barbara:7.082767947,(Gulo_gulo:5.467966509,(Martes_flavigula:3.797996232,(Martes_melampus:0.8893337907,Martes_martes:0.8893335684000001):2.9086626885):1.66…
	TREE tree_9756 = (Ailurus_fulgens:17.79467515,(((Bassariscus_astutus:11.2412274693,Nasua_nasua:11.241224225):1.887787482,Potos_flavus:13.12901449):2.694739473,((Arctonyx_collaris:2.767251975,Meles_meles:2.7672526705):7.000284284,(((((((Vormela_peregusna:5.001759365,(Ictonyx_striatus:3.492332979,Poecilogale_albinucha:3.492332979):1.5094259233):2.030788198,Lyncodon_patagonicus:7.0325477955):0.89405…
	TREE tree_6860 = (((Potos_flavus:16.69438218,(Bassariscus_astutus:13.791529665999999,Nasua_nasua:13.791532385):2.902852515):2.837662954,((Arctonyx_collaris:3.682418955,Meles_meles:3.6824189545999997):7.733930908,(Mellivora_capensis:11.03748958,((Eira_barbara:8.116725841,(Gulo_gulo:5.95355215,(Martes_flavigula:4.946379676,(Martes_melampus:0.5687915699,Martes_martes:0.56879156991):4.3775884602):1.0…
	TREE tree_3438 = (((Potos_flavus:13.06564757,(Bassariscus_astutus:10.947101661,Nasua_nasua:10.947102118):2.118545907):3.051453343,((Arctonyx_collaris:2.838254525,Meles_meles:2.838255211):7.533874012,(Mellivora_capensis:10.01585058,((Eira_barbara:6.442643967,(Gulo_gulo:4.466489986,((Martes_melampus:0.80775848,Martes_martes:0.80775848):3.1184922037000002,Martes_flavigula:3.926250913):0.5402399875):…
	TREE tree_8988 = (Ailurus_fulgens:20.03430125,(((Bassariscus_astutus:14.050526703,Nasua_nasua:14.050525909999998):2.082197727,Potos_flavus:16.13272417):1.576196138,((Arctonyx_collaris:2.347486015,Meles_meles:2.347486015):7.521642535,(((((((Vormela_peregusna:5.290511774,(Ictonyx_striatus:2.926376397,Poecilogale_albinucha:2.926376397):2.3641335277):1.991143689,Lyncodon_patagonicus:7.2816544056):1.1…
	TREE tree_7659 = (Ailurus_fulgens:18.64461394,(((Bassariscus_astutus:11.461180173399999,Nasua_nasua:11.461180416000001):2.697518726,Potos_flavus:14.15869914):2.873390401,((Arctonyx_collaris:3.420042331,Meles_meles:3.4200440307):6.997810347,((((Melogale_orientalis:7.734270559,((Melogale_personata:0.6478888404,Melogale_everetti:0.6478888404):1.19755337,Melogale_moschata:1.84544221):5.88882980579999…
	TREE tree_8532 = (Ailurus_fulgens:24.49289205,(((Bassariscus_astutus:15.339577435999999,Nasua_nasua:15.339577435999999):2.604163221,Potos_flavus:17.94373846):4.80982022,((Arctonyx_collaris:3.043576114,Meles_meles:3.043576114):10.2390895,(((((((Vormela_peregusna:7.51205021,(Ictonyx_striatus:4.643904702,Poecilogale_albinucha:4.643904702):2.868146448):3.070288807,Lyncodon_patagonicus:10.5823378885):…
	TREE tree_4328 = (((Potos_flavus:16.76976599,(Bassariscus_astutus:15.210391392,Nasua_nasua:15.210388442):1.559374064):3.189870952,((Arctonyx_collaris:3.392422993,Meles_meles:3.3924232610000002):7.280708033,(Mellivora_capensis:10.57203328,((Eira_barbara:7.200675889,(Gulo_gulo:5.56995462,(Martes_flavigula:4.502458152,(Martes_melampus:1.570034472,Martes_martes:1.5700344720000001):2.9324228753):1.067…
	TREE tree_1085 = (((Potos_flavus:12.40105887,(Bassariscus_astutus:10.6375554693,Nasua_nasua:10.637555915):1.763502958):3.046990639,((Arctonyx_collaris:2.869741925,Meles_meles:2.8697417023):7.481485375,(Mellivora_capensis:9.665847935,((Eira_barbara:6.954876232,(Gulo_gulo:4.177462159,(Martes_flavigula:3.924933922,(Martes_melampus:0.7657384123,Martes_martes:0.7657383454):3.1591952872999998):0.252528…
	TREE tree_7823 = (Ailurus_fulgens:17.56952191,(((Bassariscus_astutus:12.04016526,Nasua_nasua:12.04016503):1.678712864,Potos_flavus:13.7188772):3.146240826,((Arctonyx_collaris:3.274286383,Meles_meles:3.2742870746):6.516217255,((((((Melogale_everetti:1.062578906,Melogale_moschata:1.062578906):0.1868908761,Melogale_personata:1.24946962):2.055829449,Melogale_orientalis:3.3052998528999997):5.529213933…
	TREE tree_7151 = (((Potos_flavus:12.44545405,(Bassariscus_astutus:10.3350322961,Nasua_nasua:10.335029622):2.110422373):2.392845258,((Arctonyx_collaris:4.021753961,Meles_meles:4.021754167):4.953181579,(Mellivora_capensis:8.871232182,((Eira_barbara:4.991832256,((Martes_flavigula:3.156547328,(Martes_melampus:0.6238156649,Martes_martes:0.6238155004):2.5327316223):1.06728564,Gulo_gulo:4.22383338):0.76…
	TREE tree_5674 = (((Potos_flavus:11.59255851,(Bassariscus_astutus:9.939418636,Nasua_nasua:9.939415358):1.653140097):4.058703338,((Arctonyx_collaris:2.852135158,Meles_meles:2.8521349386):6.795836605,(Mellivora_capensis:9.106704387,((Eira_barbara:5.629185949,(Gulo_gulo:4.353302399,(Martes_flavigula:3.914989763,(Martes_melampus:1.256370574,Martes_martes:1.2563705739):2.6586202592):0.4383115438):1.27…
	TREE tree_7787 = (Ailurus_fulgens:21.09567837,(((Bassariscus_astutus:13.603509879,Nasua_nasua:13.603513526):2.29433736,Potos_flavus:15.89784864):3.688806831,((Arctonyx_collaris:3.88402288,Meles_meles:3.8840228803):8.383830982,((((((Melogale_everetti:0.5561222934,Melogale_personata:0.5561222934):0.4421090821,Melogale_moschata:0.9982316561):3.074104849,Melogale_orientalis:4.0723353826):6.988702587,…
	TREE tree_7694 = (Ailurus_fulgens:18.40957098,(((Bassariscus_astutus:11.8552947142,Nasua_nasua:11.855297703000002):3.084125056,Potos_flavus:14.93942027):2.662553486,((Arctonyx_collaris:3.078271314,Meles_meles:3.0782728089000004):7.314691831,(((((((Vormela_peregusna:5.464505747,(Ictonyx_striatus:2.967540929,Poecilogale_albinucha:2.967540929):2.4969650674):2.326746214,Lyncodon_patagonicus:7.7912509…
	TREE tree_1056 = (((Potos_flavus:12.1234229,(Bassariscus_astutus:11.074786085,Nasua_nasua:11.074786296):1.04863724):2.894668955,((Arctonyx_collaris:2.662757231,Meles_meles:2.6627574421):6.89098086,(Mellivora_capensis:9.296798526,((Eira_barbara:5.801708308,(Gulo_gulo:5.087072452,(Martes_flavigula:3.687134476,(Martes_melampus:0.5877830263,Martes_martes:0.5877830896):3.0993512393000002):1.399937342)…
	TREE tree_6608 = (((Potos_flavus:15.75976934,(Bassariscus_astutus:13.971520798,Nasua_nasua:13.971521074):1.788249368):4.247617384,((Arctonyx_collaris:3.140387966,Meles_meles:3.1403865915000004):8.90321883,(Mellivora_capensis:11.39105879,((Eira_barbara:7.581974313,(Gulo_gulo:5.551732117,(Martes_flavigula:4.264777404,(Martes_melampus:1.50199342,Martes_martes:1.5019934202999998):2.7627839836000003):…
	TREE tree_8354 = (Ailurus_fulgens:20.31111536,(((Bassariscus_astutus:11.783409479500001,Nasua_nasua:11.783410532000001):2.396431844,Potos_flavus:14.17984317):4.562310419,((Arctonyx_collaris:3.323635192,Meles_meles:3.3236338753999997):7.843958583,((((Melogale_everetti:5.657253126,(Melogale_moschata:1.636217092,(Melogale_orientalis:0.9044021539,Melogale_personata:0.9044021539):0.7318149377):4.02103…
	TREE tree_1631 = (((Potos_flavus:13.61628572,(Bassariscus_astutus:11.7110402718,Nasua_nasua:11.711038827):1.905246652):4.958942194,((Arctonyx_collaris:3.652693404,Meles_meles:3.652692683):6.058889383,(Mellivora_capensis:9.468768737,((Eira_barbara:5.857794224,((Martes_flavigula:3.902511127,(Martes_melampus:1.238399293,Martes_martes:1.2383992928):2.6641127965):0.2060580471,Gulo_gulo:4.108569728):1.…
	TREE tree_9931 = (Ailurus_fulgens:20.82981389,(((Bassariscus_astutus:13.946862778,Nasua_nasua:13.946864369):1.564407072,Potos_flavus:15.51127144):3.864040256,((Arctonyx_collaris:4.068925577,Meles_meles:4.068925312):8.236229639,(((((((Vormela_peregusna:5.180864568,(Ictonyx_striatus:3.018352434,Poecilogale_albinucha:3.018352434):2.16251346):3.763247672,Lyncodon_patagonicus:8.944112240199999):0.4734…
	TREE tree_1176 = (((Potos_flavus:11.80787874,(Bassariscus_astutus:10.024161121,Nasua_nasua:10.02416004):1.783718056):2.990393215,((Arctonyx_collaris:2.12511079,Meles_meles:2.1251107897):7.285803866,(Mellivora_capensis:8.901554896,((Eira_barbara:5.250574284,((Martes_flavigula:3.835034191,(Martes_melampus:0.9075715287,Martes_martes:0.9075717452000001):2.9274631817700003):0.4092449801,Gulo_gulo:4.24…
	TREE tree_7713 = (Ailurus_fulgens:17.96939869,(((Bassariscus_astutus:11.018327983999999,Nasua_nasua:11.018325796):3.376427957,Potos_flavus:14.39475375):2.718723456,((Arctonyx_collaris:3.467695777,Meles_meles:3.467694804):6.775108827,(((((((Vormela_peregusna:5.135689338,(Ictonyx_striatus:2.862174879,Poecilogale_albinucha:2.862174879):2.273513973):2.622741509,Lyncodon_patagonicus:7.7584301177):0.45…
	TREE tree_5266 = (((Potos_flavus:19.41181159,(Bassariscus_astutus:15.422724666,Nasua_nasua:15.422726652):3.989085931):3.573423835,((Arctonyx_collaris:3.455530779,Meles_meles:3.455532435):10.71952648,(Mellivora_capensis:13.80440472,((Eira_barbara:9.328736756,((Martes_flavigula:6.072376501,(Martes_melampus:1.212950147,Martes_martes:1.2129503129):4.85942536):1.837263814,Gulo_gulo:7.909639322):1.4190…
	TREE tree_5290 = (((Potos_flavus:17.60759218,(Bassariscus_astutus:15.368723793000001,Nasua_nasua:15.36872596):2.238868388):4.614864694,((Arctonyx_collaris:3.593920426,Meles_meles:3.593920117):10.07641464,(Mellivora_capensis:13.31532952,((Eira_barbara:8.632268576,((Martes_flavigula:6.060762631,(Martes_melampus:1.665181398,Martes_martes:1.6651810881000002):4.395580305):0.9539279018,Gulo_gulo:7.0146…
	TREE tree_7007 = (((Potos_flavus:13.70624195,(Bassariscus_astutus:12.046131764399998,Nasua_nasua:12.046131543):1.660111289):2.552613664,((Arctonyx_collaris:2.978269577,Meles_meles:2.9782689113):6.647234769,(Mellivora_capensis:9.310987461,((Eira_barbara:5.63497406,(Gulo_gulo:3.949423129,(Martes_flavigula:2.557304337,(Martes_melampus:0.972719771,Martes_martes:0.972719771):1.5845851869):1.3921183476…
	TREE tree_6156 = (((Potos_flavus:16.41517476,(Bassariscus_astutus:13.829804003,Nasua_nasua:13.82980484):2.585370203):3.124305641,((Arctonyx_collaris:4.687426525,Meles_meles:4.687425407):7.592480638,(Mellivora_capensis:11.61003573,((Eira_barbara:7.830294384,((Martes_flavigula:4.664698704,(Martes_melampus:1.050044872,Martes_martes:1.0500448718):3.6146549218):1.614758157,Gulo_gulo:6.279457978):1.550…
	TREE tree_4748 = (((Potos_flavus:14.15022121,(Bassariscus_astutus:11.52367661,Nasua_nasua:11.523676137):2.626545077):3.217790958,((Arctonyx_collaris:3.081680254,Meles_meles:3.0816793073):7.584173159,(Mellivora_capensis:10.47786521,((Eira_barbara:6.748659012,(Gulo_gulo:5.610992584,(Martes_flavigula:3.829758029,(Martes_melampus:1.105951107,Martes_martes:1.1059511073000001):2.7238068987):1.781234082…
	TREE tree_1447 = (((Potos_flavus:14.88809605,(Bassariscus_astutus:13.485280708,Nasua_nasua:13.485280954):1.402814603):3.188903287,((Arctonyx_collaris:3.247485972,Meles_meles:3.2474854808):7.710868919,(Mellivora_capensis:10.77084022,((Eira_barbara:6.505628921,((Martes_flavigula:4.908872071,(Martes_melampus:1.19351045,Martes_martes:1.1935104496):3.71536056649):0.3545243032,Gulo_gulo:5.263396129):1.…
	TREE tree_1862 = (((Potos_flavus:15.47664511,(Bassariscus_astutus:12.270217686,Nasua_nasua:12.270218198):3.206426912):2.638237778,((Arctonyx_collaris:3.162257438,Meles_meles:3.162257182):8.636339477,(Mellivora_capensis:10.57185452,((Eira_barbara:7.268593151,((Martes_flavigula:3.854556896,(Martes_melampus:1.066108557,Martes_martes:1.0661085572):2.788449108):1.665173768,Gulo_gulo:5.519730664):1.748…
	TREE tree_8538 = (Ailurus_fulgens:26.24242734,(((Bassariscus_astutus:16.546719537999998,Nasua_nasua:16.546717815):2.138889081,Potos_flavus:18.68560517):6.109212734,((Arctonyx_collaris:3.319244205,Meles_meles:3.31924455):11.28440734,(((((((Vormela_peregusna:8.544805913,(Ictonyx_striatus:5.234809266,Poecilogale_albinucha:5.234809266):3.3099980254):2.877746096,Lyncodon_patagonicus:11.4225506312):0.1…
	TREE tree_3507 = (((Potos_flavus:13.86252784,(Bassariscus_astutus:11.3893383737,Nasua_nasua:11.389337224):2.473190614):2.367113683,((Arctonyx_collaris:2.586530125,Meles_meles:2.5865301247):7.890029273,(Mellivora_capensis:10.30084267,((Eira_barbara:6.079247232,(Gulo_gulo:4.213412666,((Martes_melampus:0.9340776397,Martes_martes:0.9340776396999999):2.2305007863,Martes_flavigula:3.1645781955):1.04883…
	TREE tree_3869 = (((Potos_flavus:14.45333622,(Bassariscus_astutus:11.118928811,Nasua_nasua:11.118929068):3.334407154):4.734046544,((Arctonyx_collaris:3.208046381,Meles_meles:3.2080474079999997):8.229028409,(Mellivora_capensis:11.06639256,((Eira_barbara:8.095692377,((Martes_flavigula:4.325427843,(Martes_melampus:1.052148034,Martes_martes:1.05214803405):3.2732808366):1.851849219,Gulo_gulo:6.1772780…
	TREE tree_8528 = (Ailurus_fulgens:19.18128128,(((Bassariscus_astutus:10.441785803,Nasua_nasua:10.441785312):2.22577405,Potos_flavus:12.66756034):5.246183433,((Arctonyx_collaris:2.111295586,Meles_meles:2.1112953401):8.295180874,((((Melogale_everetti:3.878624815,((Melogale_moschata:0.568327329,Melogale_personata:0.568327329):2.819528704,Melogale_orientalis:3.3878567697):0.4907687822):5.568477524,((…
	TREE tree_5764 = (((Potos_flavus:13.98397543,(Bassariscus_astutus:11.1261160924,Nasua_nasua:11.126114403):2.857861027):2.931935768,((Arctonyx_collaris:2.619399327,Meles_meles:2.6193995682):8.228499305,(Mellivora_capensis:10.25882325,((Eira_barbara:6.177288611,(Gulo_gulo:4.871428761,(Martes_flavigula:3.733044127,(Martes_melampus:0.7445153249,Martes_martes:0.7445153249):2.9885290435):1.138384152):1…
	TREE tree_4440 = (((Potos_flavus:15.13503996,(Bassariscus_astutus:12.584920155999999,Nasua_nasua:12.584920155999999):2.550119805):2.404871338,((Arctonyx_collaris:2.629812222,Meles_meles:2.6298124564):7.330832024,(Mellivora_capensis:9.475761717,((Eira_barbara:6.403532366,((Martes_flavigula:3.819512024,(Martes_melampus:1.384802303,Martes_martes:1.3848023028):2.4347104251):1.099511614,Gulo_gulo:4.91…
	TREE tree_0733 = (((Potos_flavus:15.44936676,(Bassariscus_astutus:13.761370345,Nasua_nasua:13.761369807):1.687997488):4.101371456,((Arctonyx_collaris:3.85176957,Meles_meles:3.851770646):7.844891025,(Mellivora_capensis:11.34950532,((Eira_barbara:7.077986726,((Martes_flavigula:5.06088738,(Martes_melampus:0.7743475118,Martes_martes:0.7743476733):4.2865398683):0.6523902947,Gulo_gulo:5.713278213):1.36…
	TREE tree_1916 = (((Potos_flavus:13.41252051,(Bassariscus_astutus:11.544660176,Nasua_nasua:11.544660408):1.867861491):3.206684745,((Arctonyx_collaris:3.317587099,Meles_meles:3.317587563):6.537433912,(Mellivora_capensis:9.692288091,((Eira_barbara:6.760211531,((Martes_flavigula:4.322961098,(Martes_melampus:0.8894125168,Martes_martes:0.8894125168):3.4335492759):1.592529879,Gulo_gulo:5.9154919033):0.…
	TREE tree_3591 = (((Potos_flavus:11.46250644,(Bassariscus_astutus:8.929607512,Nasua_nasua:8.929608759):2.532898509):2.515881252,((Arctonyx_collaris:2.120348502,Meles_meles:2.1203487098):6.478719793,(Mellivora_capensis:8.548477911,((Eira_barbara:5.977664672,(Gulo_gulo:5.216996631,(Martes_flavigula:3.376464366,(Martes_melampus:0.654584942,Martes_martes:0.6545849004800001):2.7218798393999997):1.8405…
	TREE tree_3032 = (((Potos_flavus:12.07085051,(Bassariscus_astutus:11.130100535,Nasua_nasua:11.130100536):0.9407506437):3.763886557,((Arctonyx_collaris:2.525388477,Meles_meles:2.5253875789):6.479176382,(Mellivora_capensis:8.354530198,((Eira_barbara:6.443363643,(Gulo_gulo:4.705994601,(Martes_flavigula:4.36491833,(Martes_melampus:1.224722275,Martes_martes:1.2247222747):3.14019515734):0.3410764958):1…
	TREE tree_1673 = (((Potos_flavus:15.58856541,(Bassariscus_astutus:14.4352401391,Nasua_nasua:14.435242901999999):1.153323511):3.810373537,((Arctonyx_collaris:3.589089055,Meles_meles:3.5890888043999998):7.575511848,(Mellivora_capensis:10.20736384,((Eira_barbara:6.245833731,((Martes_flavigula:3.723637112,(Martes_melampus:1.198654411,Martes_martes:1.1986544112):2.5249816965000003):0.7210360562,Gulo_g…
	TREE tree_7480 = (((Potos_flavus:13.7555585,(Bassariscus_astutus:12.065026660000001,Nasua_nasua:12.065025832):1.690531559):5.7083459,((Arctonyx_collaris:3.281564406,Meles_meles:3.281564406):9.198755933,(Mellivora_capensis:11.86568436,((Eira_barbara:8.066483219,((Martes_flavigula:5.982160507,(Martes_melampus:1.010127223,Martes_martes:1.0101272226):4.9720343891):0.9369303301,Gulo_gulo:6.919090561):…
	TREE tree_2479 = (((Potos_flavus:16.15060609,(Bassariscus_astutus:14.289670941,Nasua_nasua:14.289671209000002):1.86093515):2.847712982,((Arctonyx_collaris:2.618553405,Meles_meles:2.6185534053):9.910628745,(Mellivora_capensis:11.37037981,((Eira_barbara:7.156426374,((Martes_flavigula:3.610977692,(Martes_martes:1.2597816831,Martes_melampus:1.25978181683):2.3511966794):2.616940248,Gulo_gulo:6.2279182…
	TREE tree_7123 = (((Potos_flavus:12.62587601,(Bassariscus_astutus:10.148874951,Nasua_nasua:10.148876599):2.476999406):2.791183641,((Arctonyx_collaris:3.150532039,Meles_meles:3.1505316280000004):5.797341946,(Mellivora_capensis:8.613377411,((Eira_barbara:5.561064247,(Gulo_gulo:4.063460693,(Martes_flavigula:3.532250375,(Martes_melampus:0.5376953546,Martes_martes:0.5376954781000001):2.994554402):0.53…
	TREE tree_6808 = (((Potos_flavus:15.11037501,(Bassariscus_astutus:12.660949407,Nasua_nasua:12.660949408):2.449426155):3.819415835,((Arctonyx_collaris:3.827616593,Meles_meles:3.8276146716):7.140824259,(Mellivora_capensis:10.58057985,((Eira_barbara:7.107842891,(Gulo_gulo:5.76595034,(Martes_flavigula:4.68540653,(Martes_melampus:1.284212333,Martes_martes:1.2842123325):3.4011928252):1.080544359):1.341…
	TREE tree_6555 = (((Potos_flavus:18.19309185,(Bassariscus_astutus:15.522023342999999,Nasua_nasua:15.522023929):2.671067922):2.608079415,((Arctonyx_collaris:3.281048553,Meles_meles:3.2810494323999997):8.999336969,(Mellivora_capensis:11.62431595,((Eira_barbara:7.342770987,((Martes_flavigula:5.620334766,(Martes_melampus:1.576551542,Martes_martes:1.5765515414):4.0437841038):0.7961770038,Gulo_gulo:6.4…
	TREE tree_5973 = (((Potos_flavus:17.00981056,(Bassariscus_astutus:15.199507619,Nasua_nasua:15.199504539):1.81030574):3.89453265,((Arctonyx_collaris:3.650284323,Meles_meles:3.6502848828):9.059987499,(Mellivora_capensis:12.45785445,((Eira_barbara:7.477320158,((Martes_flavigula:4.453051299,(Martes_melampus:1.360181209,Martes_martes:1.3601812088):3.0928699781):1.414395905,Gulo_gulo:5.8674480442000005…
	TREE tree_9851 = (Ailurus_fulgens:18.56679069,(((Bassariscus_astutus:12.553281927,Nasua_nasua:12.553280731000001):1.7575819,Potos_flavus:14.31086287):3.059316965,((Arctonyx_collaris:3.12424155,Meles_meles:3.1242410715):7.20320886,(((((Melogale_everetti:0.09954941237,Melogale_orientalis:0.09954941237):8.831960685,(Melogale_personata:1.588812418,Melogale_moschata:1.588812418):7.342698421):0.1415987…
	TREE tree_4332 = (((Potos_flavus:17.24945279,(Bassariscus_astutus:15.876117913000002,Nasua_nasua:15.876118196):1.373334873):3.996533228,((Arctonyx_collaris:3.486466278,Meles_meles:3.4864651508):7.555026105,(Mellivora_capensis:11.0075864,((Eira_barbara:6.951216603,(Gulo_gulo:5.757631354,((Martes_melampus:1.564385927,Martes_martes:1.5643859271):3.2485755229999995,Martes_flavigula:4.8129621539):0.94…
	TREE tree_9171 = (Ailurus_fulgens:17.92732138,(((Bassariscus_astutus:11.542020183,Nasua_nasua:11.542020855):2.009396659,Potos_flavus:13.55141662):3.313267852,((Arctonyx_collaris:2.185305866,Meles_meles:2.1853060911):6.912839684,((((Melogale_orientalis:4.745458581,(Melogale_everetti:1.082584697,(Melogale_personata:0.8627915195,Melogale_moschata:0.8627915195):0.2197931322):3.6628747816):3.373020803…
	TREE tree_9241 = (Ailurus_fulgens:25.53152554,(((Bassariscus_astutus:15.637075672,Nasua_nasua:15.637075364):1.672916268,Potos_flavus:17.30998916):5.029020269,((Arctonyx_collaris:3.694490411,Meles_meles:3.694489792):9.745760329,(((((Melogale_everetti:3.136846296,Melogale_orientalis:3.136846296):0.3702293088,(Melogale_moschata:0.918888288,Melogale_personata:0.918888288):2.588187317):8.279861702,(((…
	TREE tree_9299 = (Ailurus_fulgens:23.75274191,(((Bassariscus_astutus:13.641297567999999,Nasua_nasua:13.641296353):3.42349114,Potos_flavus:17.06478749):4.720654483,((Arctonyx_collaris:4.029609715,Meles_meles:4.029609411):8.697720481,(((((Melogale_orientalis:1.072344247,Melogale_everetti:1.072344247):9.016240768,(Melogale_moschata:1.043045469,Melogale_personata:1.043045469):9.045539849):1.51481275,…
	TREE tree_7680 = (Ailurus_fulgens:18.67828714,(((Bassariscus_astutus:11.4581309951,Nasua_nasua:11.458128815):2.678575647,Potos_flavus:14.13670446):2.857980094,((Arctonyx_collaris:3.478015435,Meles_meles:3.4780154344):7.043880277,((((((Melogale_moschata:1.26079653,Melogale_personata:1.26079653):0.09994770183,Melogale_orientalis:1.360744377):0.5992881646,Melogale_everetti:1.9600322998):6.921921606,…
	TREE tree_3354 = (((Potos_flavus:11.26424516,(Bassariscus_astutus:9.67983928,Nasua_nasua:9.679839489999999):1.584406092):3.206338012,((Arctonyx_collaris:2.677006632,Meles_meles:2.677007682):5.858809107,(Mellivora_capensis:8.269756867,((Eira_barbara:5.834536038,(Gulo_gulo:4.742229042,(Martes_flavigula:4.064722756,(Martes_melampus:1.491263019,Martes_martes:1.4912629773000001):2.5734588966):0.677506…
	TREE tree_0914 = (((Potos_flavus:13.88966883,(Bassariscus_astutus:12.736249479,Nasua_nasua:12.736251559):1.153420043):3.130956431,((Arctonyx_collaris:2.537698147,Meles_meles:2.5376988399):7.790501679,(Mellivora_capensis:9.810415606,((Eira_barbara:6.460522495,((Martes_flavigula:4.786699574,(Martes_melampus:0.7432389054,Martes_martes:0.7432389285):4.0434602067):0.6533455966,Gulo_gulo:5.440045171):1…
	TREE tree_4462 = (((Potos_flavus:14.41665162,(Bassariscus_astutus:12.099088701,Nasua_nasua:12.09909133):2.317562198):3.406252443,((Arctonyx_collaris:2.554657068,Meles_meles:2.5546580244):7.48751625,(Mellivora_capensis:9.118385633,((Eira_barbara:6.267426297,(Gulo_gulo:4.956039014,(Martes_flavigula:3.983222123,(Martes_melampus:1.358169008,Martes_martes:1.3581690084):2.6250531144):0.9728161744):1.31…
	TREE tree_7146 = (((Potos_flavus:15.90419583,(Bassariscus_astutus:13.060246867,Nasua_nasua:13.060245554000002):2.843950276):3.55804225,((Arctonyx_collaris:4.494138588,Meles_meles:4.494136486):6.931212184,(Mellivora_capensis:11.38055489,((Eira_barbara:6.399395016,((Martes_flavigula:4.404565206,(Martes_martes:1.0065933862,Martes_melampus:1.0065931235):3.3979733953):1.076185903,Gulo_gulo:5.480751108…
	TREE tree_3519 = (((Potos_flavus:13.92902432,(Bassariscus_astutus:10.6863429675,Nasua_nasua:10.686344909):3.242681569):1.539639038,((Arctonyx_collaris:2.504353578,Meles_meles:2.5043544399):7.15052516,(Mellivora_capensis:9.223629202,((Eira_barbara:5.592215294,(Gulo_gulo:4.651587291,(Martes_flavigula:3.749936439,(Martes_melampus:1.083394885,Martes_martes:1.0833948847000001):2.6665417700000003):0.90…
	TREE tree_0441 = (((Potos_flavus:13.19828253,(Bassariscus_astutus:11.177371462,Nasua_nasua:11.177373538000001):2.020911066):2.242974585,((Arctonyx_collaris:3.198468935,Meles_meles:3.198468105):5.595249732,(Mellivora_capensis:8.528049427,((Eira_barbara:5.84903839,(Gulo_gulo:4.293574652,(Martes_flavigula:3.615615594,(Martes_melampus:1.364308413,Martes_martes:1.3643084127):2.2513080534):0.6779580197…
	TREE tree_0416 = (((Potos_flavus:13.52810742,(Bassariscus_astutus:11.514391757399999,Nasua_nasua:11.514392451):2.013713811):3.402010436,((Arctonyx_collaris:2.865788006,Meles_meles:2.8657889323):7.395801249,(Mellivora_capensis:9.741613112,((Eira_barbara:6.480394563,(Gulo_gulo:5.059268347,(Martes_flavigula:4.544156361,(Martes_melampus:1.121684961,Martes_martes:1.1216847292):3.4224714002):0.51511175…
	TREE tree_4857 = (((Potos_flavus:15.19140789,(Bassariscus_astutus:12.892563677,Nasua_nasua:12.892562372):2.298845518):4.032521088,((Arctonyx_collaris:3.49890157,Meles_meles:3.4989028752999998):7.838892126,(Mellivora_capensis:10.93741199,((Eira_barbara:6.585450106,(Gulo_gulo:4.647741947,(Martes_flavigula:3.576373246,(Martes_martes:1.3250880491,Martes_melampus:1.3250883101):2.2512859802):1.07136713…
	TREE tree_3807 = (((Potos_flavus:15.34729704,(Bassariscus_astutus:13.304120751,Nasua_nasua:13.304119493):2.043177294):3.077689227,((Arctonyx_collaris:3.523538989,Meles_meles:3.5235389889999995):7.635915941,(Mellivora_capensis:10.52506174,((Eira_barbara:7.322008857,(Gulo_gulo:4.991318296,(Martes_flavigula:4.141275879,(Martes_melampus:1.17240189,Martes_martes:1.1724018901):2.968874241):0.8500421654…
	TREE tree_7562 = (Ailurus_fulgens:19.44436543,(((Bassariscus_astutus:11.5498118997,Nasua_nasua:11.549810879999999):2.771270357,Potos_flavus:14.32108047):4.374232521,((Arctonyx_collaris:3.000448203,Meles_meles:3.0004489679999997):9.528370009,(((((Melogale_everetti:1.813189089,(Melogale_moschata:1.237117907,Melogale_personata:1.237117907):0.5760711822):1.730421015,Melogale_orientalis:3.5436093643):…
	TREE tree_2677 = (((Potos_flavus:18.2527692,(Bassariscus_astutus:16.112785164900004,Nasua_nasua:16.112787588):2.139984347):4.401964093,((Arctonyx_collaris:4.13675512,Meles_meles:4.1367566369999995):9.169584897,(Mellivora_capensis:12.52252423,((Eira_barbara:7.186142532,((Martes_flavigula:4.888113795,(Martes_melampus:0.9330638653,Martes_martes:0.9330639866):3.9550487157000003):1.282599121,Gulo_gulo…
	TREE tree_7829 = (Ailurus_fulgens:21.98010315,(((Bassariscus_astutus:15.417461439,Nasua_nasua:15.417458807):2.284884522,Potos_flavus:17.70234508):3.119884651,((Arctonyx_collaris:4.55170769,Meles_meles:4.55170886):8.074765081,(((((((Vormela_peregusna:6.777940185,(Ictonyx_striatus:4.236002449,Poecilogale_albinucha:4.236002449):2.541938614):2.198283423,Lyncodon_patagonicus:8.9762239):0.8887909008,(P…
	TREE tree_1700 = (((Potos_flavus:11.87057145,(Bassariscus_astutus:10.876018564,Nasua_nasua:10.87601935):0.9945513162):2.654892526,((Arctonyx_collaris:2.280597222,Meles_meles:2.2805976149):6.115349081,(Mellivora_capensis:7.755912093,((Eira_barbara:4.504547597,(((Martes_melampus:0.7991944553,Martes_martes:0.799194652):2.252567322,Martes_flavigula:3.05176264258):0.4177814082,Gulo_gulo:3.469543579):1…
	TREE tree_1773 = (((Potos_flavus:11.97435166,(Bassariscus_astutus:10.416970848,Nasua_nasua:10.416970848):1.557381372):2.814083938,((Arctonyx_collaris:2.839359106,Meles_meles:2.839360046):5.567554472,(Mellivora_capensis:8.254518136,((Eira_barbara:4.601935923,((Martes_flavigula:2.719025246,(Martes_melampus:0.9746222986,Martes_martes:0.9746222987):1.7444029475):0.5452108336,Gulo_gulo:3.2642353281000…
	TREE tree_9127 = (Ailurus_fulgens:24.31945191,(((Bassariscus_astutus:16.48983171,Nasua_nasua:16.489830465):1.881043065,Potos_flavus:18.37087415):4.718448026,((Arctonyx_collaris:2.823538375,Meles_meles:2.823538375):9.407893533,(((((Melogale_personata:1.52460512,(Melogale_moschata:0.46806261,Melogale_everetti:0.46806261):1.05654251):1.289294503,Melogale_orientalis:2.8138996235000002):7.996501941,((…
	TREE tree_5344 = (((Potos_flavus:17.40688777,(Bassariscus_astutus:15.247213369,Nasua_nasua:15.247212037):2.159672399):5.74693507,((Arctonyx_collaris:3.544443785,Meles_meles:3.54444212):10.9743645,(Mellivora_capensis:13.58292783,((Eira_barbara:9.054292114,(Gulo_gulo:6.902202815,(Martes_flavigula:4.6941586898,(Martes_melampus:2.235760725,Martes_martes:2.2357607254):2.4583991625):2.208044126):2.1520…
	TREE tree_4737 = (((Potos_flavus:13.76281026,(Bassariscus_astutus:12.208493778,Nasua_nasua:12.208495763):1.554317728):4.146024735,((Arctonyx_collaris:3.146728719,Meles_meles:3.1467289663):7.655125679,(Mellivora_capensis:10.5698493,((Eira_barbara:6.62554428,(Gulo_gulo:5.259234695,(Martes_flavigula:4.201137579,(Martes_melampus:1.108700659,Martes_martes:1.1087004854):3.0924361752999996):1.058098356)…
	TREE tree_9789 = (Ailurus_fulgens:19.46705788,(((Bassariscus_astutus:12.269066708,Nasua_nasua:12.269069377000001):1.792234444,Potos_flavus:14.06130358):3.235328592,((Arctonyx_collaris:3.618008078,Meles_meles:3.6180061361):6.313789177,(((((((Vormela_peregusna:4.638104011,(Ictonyx_striatus:2.768316897,Poecilogale_albinucha:2.768316897):1.869785658):1.579872815,Lyncodon_patagonicus:6.2179770695):0.9…
	TREE tree_6170 = (((Potos_flavus:15.99460979,(Bassariscus_astutus:13.791344408,Nasua_nasua:13.791341238000001):2.203266824):4.337342161,((Arctonyx_collaris:4.092699107,Meles_meles:4.092698819000001):7.631734931,(Mellivora_capensis:11.45808796,((Eira_barbara:7.42055406,((Martes_flavigula:4.71936948,(Martes_melampus:1.08587279,Martes_martes:1.0858727896):3.6334975557):1.031183312,Gulo_gulo:5.750553…
	TREE tree_6392 = (((Potos_flavus:15.82892548,(Bassariscus_astutus:12.662111734,Nasua_nasua:12.662112537999999):3.166812944):2.98408888,((Arctonyx_collaris:3.496612951,Meles_meles:3.4966129516):8.348325662,(Mellivora_capensis:11.42812218,((Eira_barbara:7.114881345,((Martes_flavigula:5.263721818,(Martes_melampus:1.152864785,Martes_martes:1.1528647847):4.1108583712):1.100198284,Gulo_gulo:6.363920637…
	TREE tree_4180 = (((Potos_flavus:15.16287362,(Bassariscus_astutus:13.326177589,Nasua_nasua:13.326176464):1.836695749):5.863078418,((Arctonyx_collaris:3.568605573,Meles_meles:3.5686041664):8.286784895,(Mellivora_capensis:11.72563368,((Eira_barbara:6.828979358,((Martes_flavigula:5.100240817,(Martes_melampus:1.197126393,Martes_martes:1.1971263928):3.9031148457000002):0.9176639745,Gulo_gulo:6.0179051…
	TREE tree_6478 = (((Potos_flavus:16.27194322,(Bassariscus_astutus:13.215412467,Nasua_nasua:13.215411342):3.056531881):3.245478359,((Arctonyx_collaris:3.260525026,Meles_meles:3.2605261526):8.874395987,(Mellivora_capensis:11.47898718,((Eira_barbara:7.126211598,((Martes_flavigula:4.17395596,(Martes_melampus:1.222607402,Martes_martes:1.2226074017):2.9513496846000002):1.285440681,Gulo_gulo:5.459399175…
	TREE tree_7397 = (((Potos_flavus:16.54809215,(Bassariscus_astutus:13.967197459000001,Nasua_nasua:13.96719855):2.580894151):3.688004685,((Arctonyx_collaris:2.875580289,Meles_meles:2.8755800155999998):10.16641237,(Mellivora_capensis:12.25115578,((Eira_barbara:8.217734427,((Martes_flavigula:5.929356479,(Martes_melampus:0.9369539717,Martes_martes:0.9369539716999999):4.9924030532):0.8183832612,Gulo_gu…
	TREE tree_3335 = (((Potos_flavus:12.07431672,(Bassariscus_astutus:9.8711336,Nasua_nasua:9.871132321000001):2.203182262):2.839633823,((Arctonyx_collaris:3.405729176,Meles_meles:3.405728536):5.722449108,(Mellivora_capensis:8.806885936,((Eira_barbara:6.123555404,(Gulo_gulo:5.241624829,(Martes_flavigula:3.996920063,(Martes_melampus:1.294699001,Martes_martes:1.2946987874):2.7022214894000003):1.2447039…
	TREE tree_5865 = (((Potos_flavus:17.26503309,(Bassariscus_astutus:14.775451796,Nasua_nasua:14.775449355000001):2.489581293):3.990374744,((Arctonyx_collaris:3.015136585,Meles_meles:3.0151365858):9.510122838,(Mellivora_capensis:12.15270921,((Eira_barbara:8.712975511,(Gulo_gulo:6.797992314,(Martes_flavigula:5.16026422,(Martes_melampus:1.2523255887,Martes_martes:1.2523257409):3.9079383269):1.63772717…
	TREE tree_2787 = (((Potos_flavus:12.63302424,(Bassariscus_astutus:10.357027162000001,Nasua_nasua:10.357027835):2.275999323):4.221931638,((Arctonyx_collaris:2.881485664,Meles_meles:2.8814865608):6.328119709,(Mellivora_capensis:8.780282683,((Eira_barbara:5.739393032,((Martes_flavigula:2.753263129,(Martes_melampus:1.061515784,Martes_martes:1.0615157839):1.69174673967):1.649706519,Gulo_gulo:4.4029683…
	TREE tree_0319 = (((Potos_flavus:13.13922524,(Bassariscus_astutus:11.706503732000002,Nasua_nasua:11.706504191):1.432721053):3.591024307,((Arctonyx_collaris:3.086941272,Meles_meles:3.086941502):6.500376637,(Mellivora_capensis:9.152731286,((Eira_barbara:5.961242518,((Martes_flavigula:3.245111694,(Martes_melampus:1.235025464,Martes_martes:1.2350254642):2.0100855407):1.130291194,Gulo_gulo:4.375401741…
	TREE tree_1274 = (((Potos_flavus:15.19067535,(Bassariscus_astutus:13.195499016900001,Nasua_nasua:13.195498461):1.995175221):5.492868862,((Arctonyx_collaris:3.413955257,Meles_meles:3.4139544235):9.523718971,(Mellivora_capensis:12.6472383,((Eira_barbara:8.531278059,(Gulo_gulo:6.507601383,(Martes_flavigula:4.936223632,(Martes_melampus:0.6277559648,Martes_martes:0.6277558814):4.3084668331):1.57137858…
	TREE tree_9020 = (Ailurus_fulgens:21.86437978,(((Bassariscus_astutus:14.386340837999999,Nasua_nasua:14.386345745):3.391591569,Potos_flavus:17.77793443):2.442390789,((Arctonyx_collaris:2.816217742,Meles_meles:2.8162177416):9.286966758,(((((((Vormela_peregusna:5.529112344,(Ictonyx_striatus:3.742607291,Poecilogale_albinucha:3.742607291):1.7865044764):3.071528979,Lyncodon_patagonicus:8.6006407469):0.…
	TREE tree_8972 = (Ailurus_fulgens:22.25388767,(((Bassariscus_astutus:14.664367505000001,Nasua_nasua:14.664370145):3.257749719,Potos_flavus:17.92211986):2.011126186,((Arctonyx_collaris:3.132143692,Meles_meles:3.132143106):7.987551609,(((((((Vormela_peregusna:5.825514227,(Ictonyx_striatus:3.353381647,Poecilogale_albinucha:3.353381647):2.472133459):2.866857661,Lyncodon_patagonicus:8.6923727681):0.55…
	TREE tree_4463 = (((Potos_flavus:14.41199624,(Bassariscus_astutus:12.3220583164,Nasua_nasua:12.322060228):2.089937443):3.405152507,((Arctonyx_collaris:2.553832127,Meles_meles:2.5538330827999998):7.485098405,(Mellivora_capensis:9.28314024,((Eira_barbara:6.440818475,(Gulo_gulo:4.954438626,(Martes_flavigula:3.981935874,(Martes_melampus:1.357730433,Martes_martes:1.3577304328):2.6242052016999997):0.97…
	TREE tree_5957 = (((Potos_flavus:15.8304652,(Bassariscus_astutus:13.597762582000001,Nasua_nasua:13.597765303000001):2.232700988):4.252447509,((Arctonyx_collaris:3.790998256,Meles_meles:3.790999073):8.845520143,(Mellivora_capensis:11.69604627,((Eira_barbara:6.601937443,(Gulo_gulo:5.153686575,(Martes_flavigula:4.498524289000001,(Martes_melampus:1.723048931,Martes_martes:1.7230489312):2.7754754658):…
	TREE tree_5737 = (((Potos_flavus:13.72684584,(Bassariscus_astutus:12.529812044000002,Nasua_nasua:12.529811282):1.197033285):4.911880769,((Arctonyx_collaris:3.074055163,Meles_meles:3.0740531315000004):8.662687052,(Mellivora_capensis:11.46012494,((Eira_barbara:6.820410238,((Martes_flavigula:3.931642617,(Martes_melampus:0.9162502041,Martes_martes:0.9162502042):3.015393429):0.8087843952,Gulo_gulo:4.7…
	TREE tree_3134 = (((Potos_flavus:13.62202138,(Bassariscus_astutus:10.788222707,Nasua_nasua:10.788222943000001):2.833798439):2.644885944,((Arctonyx_collaris:3.092628918,Meles_meles:3.092629627):6.924630074,(Mellivora_capensis:9.702792231,((Eira_barbara:6.582273126,(Gulo_gulo:5.490353522,(Martes_flavigula:4.3699470458,(Martes_melampus:1.007013389,Martes_martes:1.0070133892):3.3629341297999997):1.12…
	TREE tree_6525 = (((Potos_flavus:18.64852652,(Bassariscus_astutus:15.841648202,Nasua_nasua:15.841649672):2.806876851):2.26335623,((Arctonyx_collaris:3.024551887,Meles_meles:3.0245504166):9.555190983,(Mellivora_capensis:12.13892535,((Eira_barbara:9.189268701,(Gulo_gulo:7.083121925,(Martes_flavigula:5.600096836,(Martes_martes:0.957748054,Martes_melampus:0.9577479658000001):4.6423484294):1.483026853…
	TREE tree_6658 = (((Potos_flavus:16.22519862,(Bassariscus_astutus:13.595036712,Nasua_nasua:13.595036444):2.630163509):3.223433804,((Arctonyx_collaris:3.133357927,Meles_meles:3.1333576604):8.856727326,(Mellivora_capensis:11.41408061,((Eira_barbara:6.794371846,(Gulo_gulo:5.110778616,(Martes_flavigula:4.997110394,(Martes_melampus:1.161218074,Martes_martes:1.1612180742):3.8358936564999997):0.11366640…
	TREE tree_2869 = (((Potos_flavus:11.67851096,(Bassariscus_astutus:9.651870051,Nasua_nasua:9.651872453):2.026640693):3.640328241,((Arctonyx_collaris:2.545129367,Meles_meles:2.5451287117):6.339154406,(Mellivora_capensis:8.569489652,((Eira_barbara:5.440566195,((Martes_flavigula:3.820657316,(Martes_melampus:1.04775844,Martes_martes:1.0477584396):2.77289809101):0.9222463024,Gulo_gulo:4.742903837):0.69…
	TREE tree_0296 = (((Potos_flavus:12.88278606,(Bassariscus_astutus:11.607359117,Nasua_nasua:11.607359347):1.275427401):5.053196537,((Arctonyx_collaris:2.788148652,Meles_meles:2.7881488827000003):7.57520163,(Mellivora_capensis:9.785924807,((Eira_barbara:6.039471141,(Gulo_gulo:4.284061625,(Martes_flavigula:3.597444732,(Martes_melampus:1.403506308,Martes_martes:1.4035063075999998):2.193938816):0.6866…
	TREE tree_9211 = (Ailurus_fulgens:18.67944158,(((Bassariscus_astutus:11.466074011,Nasua_nasua:11.466076682):2.947558493,Potos_flavus:14.41363275):3.130968102,((Arctonyx_collaris:2.363822559,Meles_meles:2.3638225589):8.225195899,(((((((Vormela_peregusna:5.640631693,(Ictonyx_striatus:3.377400402,Poecilogale_albinucha:3.377400402):2.263231534):2.204969725,Lyncodon_patagonicus:7.8456033601):0.6328528…
	TREE tree_8757 = (Ailurus_fulgens:27.30029066,(((Bassariscus_astutus:16.057815141,Nasua_nasua:16.057817162):2.756506015,Potos_flavus:18.81432149):6.319638104,((Arctonyx_collaris:3.612997319,Meles_meles:3.6129986665):11.04826315,(((((((Vormela_peregusna:5.2735585,(Ictonyx_striatus:4.64431939,Poecilogale_albinucha:4.64431939):0.6292399855999999):5.298850869,Lyncodon_patagonicus:10.572408358):0.4604…
	TREE tree_8580 = (Ailurus_fulgens:20.0333364,(((Bassariscus_astutus:11.039140192,Nasua_nasua:11.039139166):2.08749203,Potos_flavus:13.12663145):5.191040559,((Arctonyx_collaris:2.455006447,Meles_meles:2.4550064467):7.833289581,((((Melogale_everetti:4.988563015,((Melogale_personata:0.2404030873,Melogale_orientalis:0.2404030873):0.947902876,Melogale_moschata:1.188306091):3.800256924):4.516158991,(((…
	TREE tree_8196 = (Ailurus_fulgens:22.32300133,(((Bassariscus_astutus:13.110847428,Nasua_nasua:13.110845987000001):3.476695325,Potos_flavus:16.58754419):4.558082816,((Arctonyx_collaris:4.77230298,Meles_meles:4.772303268):8.18909833,(((((((Vormela_peregusna:6.112130063,(Ictonyx_striatus:3.944822267,Poecilogale_albinucha:3.944822267):2.167306645):3.756451245,Lyncodon_patagonicus:9.8685813946):0.6851…
	TREE tree_9146 = (Ailurus_fulgens:24.39656446,(((Bassariscus_astutus:15.907096155000001,Nasua_nasua:15.907096782):2.188930118,Potos_flavus:18.09602784):4.631149123,((Arctonyx_collaris:3.579048575,Meles_meles:3.5790498289999997):8.351038102,(((((Melogale_personata:1.004663744,Melogale_moschata:1.004663744):2.492226832,(Melogale_orientalis:0.9354304571,Melogale_everetti:0.9354304571):2.561460119000…
	TREE tree_7581 = (Ailurus_fulgens:19.57300549,(((Bassariscus_astutus:11.752295112999999,Nasua_nasua:11.752292506):3.00281991,Potos_flavus:14.75511242):4.153632906,((Arctonyx_collaris:3.344022494,Meles_meles:3.344023537):8.86566626,(((((Melogale_orientalis:1.675550329,(Melogale_moschata:0.9532626547,Melogale_personata:0.9532626547):0.7222874141):0.8771691226,Melogale_everetti:2.5527191911):7.39602…
	TREE tree_6356 = (((Potos_flavus:17.00592538,(Bassariscus_astutus:14.144442904,Nasua_nasua:14.144440455000002):2.861484005):3.669016827,((Arctonyx_collaris:3.782776391,Meles_meles:3.7827776160999997):9.193756822,(Mellivora_capensis:12.56452133,((Eira_barbara:8.471585912,(Gulo_gulo:7.0690951,(Martes_flavigula:5.022470981,(Martes_melampus:1.371542861,Martes_martes:1.371542861):3.6509293449):2.04662…
	TREE tree_6790 = (((Potos_flavus:13.11181852,(Bassariscus_astutus:11.685140589,Nasua_nasua:11.685139092):1.426678428):4.700439149,((Arctonyx_collaris:3.589056014,Meles_meles:3.5890552656):6.503106321,(Mellivora_capensis:9.797897935,((Eira_barbara:6.347126661,((Martes_flavigula:3.903496863,(Martes_melampus:0.8601160191,Martes_martes:0.8601161439):3.0433803443):0.95192734,Gulo_gulo:4.855423704):1.4…
	TREE tree_2686 = (((Potos_flavus:13.12370631,(Bassariscus_astutus:11.984008851,Nasua_nasua:11.984008628):1.139697461):4.249899644,((Arctonyx_collaris:2.891219137,Meles_meles:2.8912180149):7.22605609,(Mellivora_capensis:9.713866211,((Eira_barbara:5.596082043,(Gulo_gulo:4.019491456,(Martes_flavigula:3.553980154,(Martes_melampus:0.7100751846,Martes_martes:0.710075207):2.8439054176):0.4655107858):1.5…
	TREE tree_7272 = (((Potos_flavus:16.10603391,(Bassariscus_astutus:13.687815820999997,Nasua_nasua:13.687816099):2.41821837):4.0638609,((Arctonyx_collaris:4.334023268,Meles_meles:4.334024106):9.043137527,(Mellivora_capensis:12.45409557,((Eira_barbara:7.546032772,((Martes_flavigula:4.92611551,(Martes_melampus:1.205849698,Martes_martes:1.2058496979):3.720264694):0.8767903419,Gulo_gulo:5.8029053771599…
	TREE tree_5679 = (((Potos_flavus:13.10256372,(Bassariscus_astutus:10.124236283,Nasua_nasua:10.12423826):2.978327651):3.235164378,((Arctonyx_collaris:2.918880804,Meles_meles:2.9188808046):6.761386666,(Mellivora_capensis:9.49868617,((Eira_barbara:5.655212033,(Gulo_gulo:4.981808251,(Martes_flavigula:4.2413212,(Martes_melampus:1.385573276,Martes_martes:1.3855732761000001):2.8557479236):0.7404870515):…
	TREE tree_5239 = (((Potos_flavus:18.23901831,(Bassariscus_astutus:15.683019591,Nasua_nasua:15.683021301):2.555997352):4.335227936,((Arctonyx_collaris:3.904031927,Meles_meles:3.904032269):10.6473122,(Mellivora_capensis:13.42854665,((Eira_barbara:10.00383092,((Martes_flavigula:7.001574205,(Martes_melampus:1.152119612,Martes_martes:1.15211954313):5.8494559619999995):1.262524654,Gulo_gulo:8.264099543…
	TREE tree_7493 = (((Potos_flavus:15.66066014,(Bassariscus_astutus:13.735465815,Nasua_nasua:13.735467446000001):1.925194325):4.560980241,((Arctonyx_collaris:3.195503083,Meles_meles:3.1955041719999997):9.241473945,(Mellivora_capensis:11.94478963,((Eira_barbara:7.747540695,((Martes_flavigula:4.817204112,(Martes_melampus:0.9399957356,Martes_martes:0.9399957356):3.8772070161):1.055412511,Gulo_gulo:5.8…
	TREE tree_5808 = (((Potos_flavus:15.2797375,(Bassariscus_astutus:13.362775347,Nasua_nasua:13.362776432):1.916961338):3.938853041,((Arctonyx_collaris:3.319634824,Meles_meles:3.3196342821):8.462841556,(Mellivora_capensis:11.33402722,((Eira_barbara:7.364387141,(Gulo_gulo:6.248963236,(Martes_flavigula:4.586775086,(Martes_melampus:1.209246253,Martes_martes:1.2092459816):3.3775289958999997):1.662187065…
	TREE tree_0857 = (((Potos_flavus:13.30581703,(Bassariscus_astutus:12.3560766402,Nasua_nasua:12.356079289):0.9497396685):4.700595453,((Arctonyx_collaris:2.664161922,Meles_meles:2.664162644):8.167660798,(Mellivora_capensis:9.922541099,((Eira_barbara:6.477794878,((Martes_flavigula:3.871024648,(Martes_melampus:1.141279892,Martes_martes:1.1412798924):2.729744298):0.9633444631,Gulo_gulo:4.834368148):1.…
	TREE tree_9348 = (Ailurus_fulgens:23.52255722,(((Bassariscus_astutus:15.121979186,Nasua_nasua:15.121978013):1.780509282,Potos_flavus:16.90248935):4.028010562,((Arctonyx_collaris:4.599538556,Meles_meles:4.599537088):7.616617966,(((((Melogale_moschata:1.683651795,(Melogale_personata:1.487032131,Melogale_everetti:1.487032131):0.1966197231):2.725427637,Melogale_orientalis:4.4090806948):6.557546396,((…
	TREE tree_1281 = (((Potos_flavus:14.43443776,(Bassariscus_astutus:12.893903805899999,Nasua_nasua:12.893906469000001):1.540532502):3.604883647,((Arctonyx_collaris:3.011879127,Meles_meles:3.011880337):8.193609209,(Mellivora_capensis:11.0745718,((Eira_barbara:7.620753143,(Gulo_gulo:5.247553849,(Martes_flavigula:4.006586781,(Martes_melampus:0.7086453626,Martes_martes:0.708645532):3.2979420478000003):…
	TREE tree_0270 = (((Potos_flavus:13.84637718,(Bassariscus_astutus:11.580464594,Nasua_nasua:11.58046389):2.265914931):3.036214831,((Arctonyx_collaris:2.942168488,Meles_meles:2.9421687232):7.138150483,(Mellivora_capensis:9.81425851,((Eira_barbara:5.917721891,(Gulo_gulo:4.219863911,(Martes_flavigula:3.163580824,(Martes_melampus:0.9975741392,Martes_martes:0.9975741391999999):2.1660069197):1.056282382…
	TREE tree_9669 = (Ailurus_fulgens:23.58405248,(((Bassariscus_astutus:14.865761639999999,Nasua_nasua:14.865760755):3.108619931,Potos_flavus:17.97438069):4.183553734,((Arctonyx_collaris:2.700441277,Meles_meles:2.7004412762000003):10.09121818,((((Melogale_everetti:8.910874539,(Melogale_moschata:0.6389665682,(Melogale_orientalis:0.1756571035,Melogale_personata:0.1756571035):0.4633092582):8.271907086)…
	TREE tree_2407 = (((Potos_flavus:14.83239026,(Bassariscus_astutus:13.0124607168,Nasua_nasua:13.012460717):1.819927747):2.938930902,((Arctonyx_collaris:3.412962353,Meles_meles:3.4129620966000003):7.91664313,(Mellivora_capensis:10.83605645,((Eira_barbara:6.712480187,((Martes_flavigula:4.080500672,(Martes_melampus:1.07104958,Martes_martes:1.07104945148):3.0094519382000002):1.423324424,Gulo_gulo:5.50…
	TREE tree_5605 = (((Potos_flavus:17.01150125,(Bassariscus_astutus:14.596685101999999,Nasua_nasua:14.596684826):2.4148178):4.018843694,((Arctonyx_collaris:4.535338287,Meles_meles:4.535339665):8.501677705,(Mellivora_capensis:12.12626397,((Eira_barbara:7.60542891,(Gulo_gulo:5.427150412,(Martes_flavigula:4.200681051,(Martes_melampus:1.5974381267000002,Martes_martes:1.5974382102):2.6032414914):1.22647…
	TREE tree_8522 = (Ailurus_fulgens:24.70966229,(((Bassariscus_astutus:14.666059179000001,Nasua_nasua:14.666056841):2.949569653,Potos_flavus:17.61562616):5.212780245,((Arctonyx_collaris:2.909578163,Meles_meles:2.9095781629):10.71331848,(((((((Vormela_peregusna:7.141065691,(Ictonyx_striatus:5.033886236,Poecilogale_albinucha:5.033886236):2.1071787876):3.664829085,Lyncodon_patagonicus:10.8058971136):0…
	TREE tree_1166 = (((Potos_flavus:11.87599779,(Bassariscus_astutus:10.509415187,Nasua_nasua:10.50941449):1.36658144):4.015929284,((Arctonyx_collaris:2.445702552,Meles_meles:2.4457013896):7.701520258,(Mellivora_capensis:9.712447679,((Eira_barbara:6.106870362,((Martes_flavigula:3.388052544,(Martes_melampus:0.7301544998,Martes_martes:0.7301544997999999):2.6578975316999998):0.8784332519,Gulo_gulo:4.26…
	TREE tree_9713 = (Ailurus_fulgens:17.71217501,(((Bassariscus_astutus:12.70063339,Nasua_nasua:12.700631164):1.0349285,Potos_flavus:13.73556122):2.150632642,((Arctonyx_collaris:2.119775094,Meles_meles:2.1197750937):7.270713843,(((((Melogale_personata:0.5024390681,Melogale_moschata:0.5024390681):1.912506813,(Melogale_orientalis:0.7893336556,Melogale_everetti:0.7893336556):1.6256120023):6.012318837,(…
	TREE tree_3461 = (((Potos_flavus:13.28787165,(Bassariscus_astutus:10.746716651,Nasua_nasua:10.746716203):2.541155441):2.180295832,((Arctonyx_collaris:2.973193782,Meles_meles:2.973193782):7.459480789,(Mellivora_capensis:10.11545852,((Eira_barbara:5.714771269,(Gulo_gulo:4.293991025,(Martes_flavigula:3.654569273,(Martes_melampus:0.8382829674,Martes_martes:0.8382829673000001):2.8162856346):0.63942309…
	TREE tree_7651 = (Ailurus_fulgens:18.85330343,(((Bassariscus_astutus:11.6382442608,Nasua_nasua:11.638245937):2.042934157,Potos_flavus:13.68118081):3.789025178,((Arctonyx_collaris:3.316262597,Meles_meles:3.3162645137):7.437808883,(((((((Vormela_peregusna:4.895692347,(Ictonyx_striatus:2.759584113,Poecilogale_albinucha:2.759584113):2.1361079949999997):2.153038241,Lyncodon_patagonicus:7.0487305884):0…
	TREE tree_6832 = (((Potos_flavus:16.24611788,(Bassariscus_astutus:13.785456778999999,Nasua_nasua:13.785457327):2.460659734):2.926822575,((Arctonyx_collaris:3.058573973,Meles_meles:3.0585726023):7.749070236,(Mellivora_capensis:10.03780744,((Eira_barbara:6.580901568,(Gulo_gulo:5.36210444,(Martes_flavigula:4.316418407,(Martes_melampus:1.223861894,Martes_martes:1.2238618939):3.0925559646):1.045686581…
	TREE tree_2248 = (((Potos_flavus:15.94678308,(Bassariscus_astutus:12.4093983961,Nasua_nasua:12.409394505):3.537388579):4.573513547,((Arctonyx_collaris:2.682188686,Meles_meles:2.6821884074):9.055351518,(Mellivora_capensis:11.17599235,((Eira_barbara:7.943217071,((Martes_flavigula:6.130580714,(Martes_melampus:1.282524933,Martes_martes:1.2825249324999999):4.8480574492):0.7572840073,Gulo_gulo:6.887864…
	TREE tree_5032 = (((Potos_flavus:17.47525041,(Bassariscus_astutus:13.015922667000002,Nasua_nasua:13.015921161):4.459329253):4.438410037,((Arctonyx_collaris:5.481310519,Meles_meles:5.481310519):8.913119206,(Mellivora_capensis:13.39334659,((Eira_barbara:8.280196201,((Martes_flavigula:6.050731881,(Martes_melampus:1.273513679,Martes_martes:1.2735136786):4.7772173588):0.9503242911,Gulo_gulo:7.00105737…
	TREE tree_4760 = (((Potos_flavus:15.05795463,(Bassariscus_astutus:13.625206056,Nasua_nasua:13.625205053999998):1.432747825):3.798407034,((Arctonyx_collaris:3.770466958,Meles_meles:3.7704677099999997):7.91375978,(Mellivora_capensis:11.43694077,((Eira_barbara:7.611217616,(Gulo_gulo:5.471523963,(Martes_flavigula:3.580777644,(Martes_melampus:1.300459958,Martes_martes:1.3004599575):2.2803181876000003)…
	TREE tree_1977 = (((Potos_flavus:15.88538744,(Bassariscus_astutus:13.118490164,Nasua_nasua:13.118489132):2.766895725):4.092002518,((Arctonyx_collaris:4.174912322,Meles_meles:4.174912064):6.709150746,(Mellivora_capensis:10.58838162,((Eira_barbara:7.62671894,((Martes_flavigula:4.695002147,(Martes_melampus:1.115673422,Martes_martes:1.1156734225):3.579328725):0.6866264734,Gulo_gulo:5.381628879):2.245…
	TREE tree_8145 = (Ailurus_fulgens:16.18756323,(((Bassariscus_astutus:9.936063971,Nasua_nasua:9.936063971):2.971942058,Potos_flavus:12.90800603):2.589461136,((Arctonyx_collaris:3.045791662,Meles_meles:3.0457912499999997):6.638468632,((((((Melogale_moschata:0.9344549237,Melogale_personata:0.9344549237):2.142473661,Melogale_orientalis:3.0769279681999997):3.144428534,Melogale_everetti:6.221355473):2.…
	TREE tree_5756 = (((Potos_flavus:13.93431691,(Bassariscus_astutus:11.692041903,Nasua_nasua:11.692042145000002):2.242276224):3.105623893,((Arctonyx_collaris:2.587360258,Meles_meles:2.5873600153000003):8.411641905,(Mellivora_capensis:10.41988802,((Eira_barbara:6.844885102,(Gulo_gulo:5.148593918,(Martes_flavigula:3.477570814,(Martes_melampus:0.9108651927,Martes_martes:0.9108649501):2.5667065919):1.6…
	TREE tree_1830 = (((Potos_flavus:13.88856126,(Bassariscus_astutus:10.488918903,Nasua_nasua:10.488919899):3.399641367):2.163270007,((Arctonyx_collaris:2.99650922,Meles_meles:2.99650922):6.440631459,(Mellivora_capensis:8.925315299,((Eira_barbara:6.050494529,((Martes_flavigula:2.656545282,(Martes_melampus:0.9609201007,Martes_martes:0.9609201006999999):1.6956251813):1.469249461,Gulo_gulo:4.125794346)…
	TREE tree_0871 = (((Potos_flavus:14.48034109,(Bassariscus_astutus:12.495924713,Nasua_nasua:12.495927068):1.98441567):2.749911214,((Arctonyx_collaris:3.001141815,Meles_meles:3.0011411089999998):7.271527575,(Mellivora_capensis:9.703609227,((Eira_barbara:6.332231726,((Martes_flavigula:3.593005164,(Martes_melampus:0.998589313,Martes_martes:0.998589313):2.5944156162):0.9664585994,Gulo_gulo:4.559462351…
	TREE tree_9251 = (Ailurus_fulgens:25.92737488,(((Bassariscus_astutus:16.578367762,Nasua_nasua:16.578371853):2.190789159,Potos_flavus:18.76915975):3.263259446,((Arctonyx_collaris:3.723214627,Meles_meles:3.7232146276):10.16188868,(((((((Vormela_peregusna:4.519390253,(Ictonyx_striatus:2.66171645,Poecilogale_albinucha:2.66171645):1.85767223):4.191812708,Lyncodon_patagonicus:8.7112029616):1.676653662,…
	TREE tree_0051 = (((Potos_flavus:13.94817819,(Bassariscus_astutus:12.077732708000001,Nasua_nasua:12.077729467000001):1.870447227):4.066782353,((Arctonyx_collaris:3.410499865,Meles_meles:3.4104998651):7.380646161,(Mellivora_capensis:9.937771856,((Eira_barbara:6.099490396,(Gulo_gulo:4.820239428,(Martes_flavigula:4.172453732,(Martes_melampus:0.801700058,Martes_martes:0.8016998585):3.3707539234):0.64…
	TREE tree_4140 = (((Potos_flavus:20.64206988,(Bassariscus_astutus:17.367152093,Nasua_nasua:17.367153076):3.274917127):4.56348008,((Arctonyx_collaris:3.779346871,Meles_meles:3.7793455606000004):10.10002124,(Mellivora_capensis:12.48801027,((Eira_barbara:9.672859887,(((Martes_melampus:1.139333458,Martes_martes:1.1393336216):4.6248921207,Martes_flavigula:5.764225250999999):1.41985426,Gulo_gulo:7.1840…
	TREE tree_5004 = (((Potos_flavus:13.96760442,(Bassariscus_astutus:12.089913466,Nasua_nasua:12.089914939):1.877688993):2.810032873,((Arctonyx_collaris:3.550379532,Meles_meles:3.5503787950000003):7.275324755,(Mellivora_capensis:10.71624541,((Eira_barbara:7.365634282,((Martes_flavigula:4.200829058,(Martes_melampus:0.7894140171,Martes_martes:0.7894142626):3.4114152864000005):1.769497001,Gulo_gulo:5.9…
	TREE tree_7499 = (((Potos_flavus:15.66073834,(Bassariscus_astutus:13.698730511,Nasua_nasua:13.698732193000001):1.962008668):4.521834758,((Arctonyx_collaris:3.634926128,Meles_meles:3.634925287):9.292345182,(Mellivora_capensis:11.95166369,((Eira_barbara:7.746544163,((Martes_flavigula:4.834678278,(Martes_melampus:1.082654227,Martes_martes:1.0826539468):3.7520234901):1.603247622,Gulo_gulo:6.437924218…
	TREE tree_3566 = (((Potos_flavus:11.7476738,(Bassariscus_astutus:9.4865404345,Nasua_nasua:9.486543339):2.261132533):2.797801787,((Arctonyx_collaris:2.302601232,Meles_meles:2.3026016472):6.282894911,(Mellivora_capensis:8.22315812,((Eira_barbara:5.753273032,((Martes_flavigula:3.890840157,(Martes_melampus:0.780741693,Martes_martes:0.7807417345000001):3.1100992935000003):0.9577134071,Gulo_gulo:4.8485…
	TREE tree_2132 = (((Potos_flavus:15.69268022,(Bassariscus_astutus:12.398375403,Nasua_nasua:12.398372801):3.294304815):3.38459043,((Arctonyx_collaris:3.586154322,Meles_meles:3.5861553629):8.491674492,(Mellivora_capensis:11.75100368,((Eira_barbara:6.728251936,((Martes_flavigula:4.276013546,(Martes_melampus:1.213370343,Martes_martes:1.2133700828):3.0626436972000004):0.5523182645,Gulo_gulo:4.82833285…
	TREE tree_8693 = (Ailurus_fulgens:19.30610908,(((Bassariscus_astutus:11.638752478,Nasua_nasua:11.638751311):2.139942641,Potos_flavus:13.77869372):3.864265291,((Arctonyx_collaris:3.318777789,Meles_meles:3.3187782556):6.924947391,(((((((Vormela_peregusna:3.61721748,(Ictonyx_striatus:2.805080642,Poecilogale_albinucha:2.805080642):0.812136838):2.630666502,Lyncodon_patagonicus:6.2478842158):1.36741040…
	TREE tree_8698 = (Ailurus_fulgens:24.98623329,(((Bassariscus_astutus:15.363975594,Nasua_nasua:15.363974668000001):2.815249089,Potos_flavus:18.17922685):4.156142606,((Arctonyx_collaris:4.0016193,Meles_meles:4.0016202272):9.123012139,(((((((Vormela_peregusna:4.854437844,(Ictonyx_striatus:3.216472266,Poecilogale_albinucha:3.216472266):1.6379643413):3.635689703,Lyncodon_patagonicus:8.4901253851):1.42…
	TREE tree_5539 = (((Potos_flavus:16.76925616,(Bassariscus_astutus:15.206842580999998,Nasua_nasua:15.206841759):1.562416315):2.717183954,((Arctonyx_collaris:4.448009348,Meles_meles:4.4480090745):8.548793588,(Mellivora_capensis:12.74161907,((Eira_barbara:8.191961222,(Gulo_gulo:5.518676243,(Martes_flavigula:4.473415997,(Martes_melampus:1.319027633,Martes_martes:1.3190276331):3.1543883634):1.04526079…
	TREE tree_9656 = (Ailurus_fulgens:18.16143308,(((Bassariscus_astutus:12.334223566999999,Nasua_nasua:12.334224951):1.879139049,Potos_flavus:14.21336123):2.967192753,((Arctonyx_collaris:2.021984256,Meles_meles:2.0219844869):7.922306677,((((((Melogale_moschata:0.1408060667,Melogale_everetti:0.1408060667):0.5684700105,Melogale_personata:0.7092759619):1.832818291,Melogale_orientalis:2.5420942534):6.64…
	TREE tree_4733 = (((Potos_flavus:14.45124665,(Bassariscus_astutus:12.469848527,Nasua_nasua:12.46985078):1.981397118):3.58308841,((Arctonyx_collaris:2.991871484,Meles_meles:2.991871734):8.055604205,(Mellivora_capensis:10.79473633,((Eira_barbara:6.332470749,(Gulo_gulo:5.603408055,(Martes_flavigula:4.340445009,(Martes_melampus:1.1906776,Martes_martes:1.19067775026):3.1497681606):1.262961544):0.72906…
	TREE tree_0311 = (((Potos_flavus:13.31355101,(Bassariscus_astutus:12.139519703000001,Nasua_nasua:12.139518134):1.174032205):3.662655869,((Arctonyx_collaris:2.868515534,Meles_meles:2.8685159819):6.806306866,(Mellivora_capensis:9.073265017,((Eira_barbara:5.681333717,(Gulo_gulo:3.92065627,(Martes_flavigula:3.214825685,(Martes_melampus:1.377811751,Martes_martes:1.3778117505999998):1.8370130382):0.705…
	TREE tree_4311 = (((Potos_flavus:16.81491726,(Bassariscus_astutus:14.176344004,Nasua_nasua:14.176344563999999):2.63857214):3.226580827,((Arctonyx_collaris:3.699365569,Meles_meles:3.699365289):7.33190466,(Mellivora_capensis:10.68832458,((Eira_barbara:7.156878009,(Gulo_gulo:5.336398954,(Martes_flavigula:4.205485258,(Martes_melampus:1.729121389,Martes_martes:1.7291213889):2.4763635898):1.130915094):…
	TREE tree_3991 = (((Potos_flavus:14.45993524,(Bassariscus_astutus:11.260511515200001,Nasua_nasua:11.260513379):3.199421857):2.317409987,((Arctonyx_collaris:3.552943856,Meles_meles:3.5529433900000003):7.233326671,(Mellivora_capensis:10.2381821,((Eira_barbara:6.771420155,(Gulo_gulo:5.476461454,(Martes_flavigula:4.493881885,(Martes_melampus:0.8714856718,Martes_martes:0.8714856716999999):3.6223971451…
	TREE tree_0504 = (((Potos_flavus:15.73723534,(Bassariscus_astutus:12.4188219635,Nasua_nasua:12.418821963):3.318413379):3.701850329,((Arctonyx_collaris:3.245929044,Meles_meles:3.2459287867):7.547860754,(Mellivora_capensis:10.17618157,((Eira_barbara:7.380305863,((Martes_flavigula:4.413884816,(Martes_melampus:1.159868473,Martes_martes:1.1598684732):3.2540165993):0.765566317,Gulo_gulo:5.179452416):2.…
	TREE tree_9849 = (Ailurus_fulgens:17.87444135,(((Bassariscus_astutus:12.399653201,Nasua_nasua:12.399650835):1.328791043,Potos_flavus:13.72844353):2.929353251,((Arctonyx_collaris:3.084685337,Meles_meles:3.0846855741):7.062999275,(((((Melogale_personata:1.520972646,Melogale_moschata:1.520972646):1.295485212,(Melogale_everetti:0.07209076981,Melogale_orientalis:0.07209076981):2.7443671596):6.06270749…
	TREE tree_8301 = (Ailurus_fulgens:21.80163271,(((Bassariscus_astutus:13.398473884,Nasua_nasua:13.398474717):2.658164732,Potos_flavus:16.05663778):4.310096417,((Arctonyx_collaris:4.522716141,Meles_meles:4.52271503):7.835193706,((((((Melogale_personata:0.4281270436,Melogale_orientalis:0.4281270436):1.283240421,Melogale_moschata:1.711367187):2.276363075,Melogale_everetti:3.9877302610000003):7.102523…
	TREE tree_3110 = (((Potos_flavus:14.03038604,(Bassariscus_astutus:12.104306764,Nasua_nasua:12.104304381999999):1.926079749):2.275238487,((Arctonyx_collaris:3.065155083,Meles_meles:3.0651548452000004):7.190867135,(Mellivora_capensis:9.622085715,((Eira_barbara:6.583098815,((Martes_flavigula:4.665561241,(Martes_melampus:0.9783101266,Martes_martes:0.9783101266):3.6872508758):0.5490020983,Gulo_gulo:5.…
	TREE tree_4131 = (((Potos_flavus:15.90152127,(Bassariscus_astutus:13.364175755999998,Nasua_nasua:13.364178084):2.537344997):4.440458514,((Arctonyx_collaris:3.023858848,Meles_meles:3.0238585899999997):8.249977695,(Mellivora_capensis:10.16429262,((Eira_barbara:7.8059957,(((Martes_melampus:0.8706857845,Martes_martes:0.8706859137):4.1029484868,Martes_flavigula:4.973635046):1.147095419,Gulo_gulo:6.120…
	TREE tree_4849 = (((Potos_flavus:16.27141238,(Bassariscus_astutus:13.743941458000002,Nasua_nasua:13.743941459):2.527469878):3.686129822,((Arctonyx_collaris:3.765680291,Meles_meles:3.7656808148):7.823241092,(Mellivora_capensis:10.67079657,((Eira_barbara:6.678833688,(Gulo_gulo:5.0034415,(Martes_flavigula:3.549342492,(Martes_martes:1.8851461121000002,Martes_melampus:1.8851461377):1.66419630154):1.45…
	TREE tree_7894 = (Ailurus_fulgens:20.80970518,(((Bassariscus_astutus:16.240660678,Nasua_nasua:16.240661518):1.425729245,Potos_flavus:17.6663916):1.941195989,((Arctonyx_collaris:3.961129994,Meles_meles:3.9611277553):8.08777325,(((((((Vormela_peregusna:5.957240543,(Ictonyx_striatus:4.350213773,Poecilogale_albinucha:4.350213773):1.6070273304):2.69661079,Lyncodon_patagonicus:8.6538510539):0.905393705…
	TREE tree_8819 = (Ailurus_fulgens:21.02032311,(((Bassariscus_astutus:11.791063065000001,Nasua_nasua:11.791064088):4.25607167,Potos_flavus:16.04713576):2.803416854,((Arctonyx_collaris:3.017645346,Meles_meles:3.0176461133999997):7.00525123,(((((Melogale_personata:1.345278218,(Melogale_orientalis:0.4861086889,Melogale_moschata:0.4861086889):0.8591697851):0.8919982942,Melogale_everetti:2.237276512700…
	TREE tree_2226 = (((Potos_flavus:15.62885758,(Bassariscus_astutus:13.639133218,Nasua_nasua:13.639134623):1.989722681):4.964093838,((Arctonyx_collaris:3.310358314,Meles_meles:3.3103594374):8.647679155,(Mellivora_capensis:11.72301169,((Eira_barbara:7.913133721,(Gulo_gulo:6.773522705,(Martes_flavigula:4.89173522,(Martes_melampus:1.1898314858,Martes_martes:1.1898314858):3.7019045770999996):1.88178664…
	TREE tree_2207 = (((Potos_flavus:14.3172283,(Bassariscus_astutus:11.794791011000001,Nasua_nasua:11.794791554):2.522437287):4.747257077,((Arctonyx_collaris:3.366708086,Meles_meles:3.366706726):7.766894758,(Mellivora_capensis:10.89460966,((Eira_barbara:6.758649246,(Gulo_gulo:5.67748249,(Martes_flavigula:5.100688807,(Martes_melampus:1.171460839,Martes_martes:1.1714608387):3.9292271517):0.5767942271)…
	TREE tree_7830 = (Ailurus_fulgens:22.04016043,(((Bassariscus_astutus:15.428670805,Nasua_nasua:15.428666719999999):2.286545876,Potos_flavus:17.71521551):2.809482069,((Arctonyx_collaris:4.555017651,Meles_meles:4.555018234):8.080634449,(((((((Vormela_peregusna:6.895736222,(Ictonyx_striatus:3.431131914,Poecilogale_albinucha:3.431131914):3.464603724):2.197299971,Lyncodon_patagonicus:9.093035024999999)…
	TREE tree_4472 = (((Potos_flavus:14.160218,(Bassariscus_astutus:12.010017288,Nasua_nasua:12.010016817):2.150203072):3.147806357,((Arctonyx_collaris:2.880497087,Meles_meles:2.880498029):7.582808031,(Mellivora_capensis:8.97571619,((Eira_barbara:6.869398294,(Gulo_gulo:5.124599284,(Martes_flavigula:4.187883712,(Martes_melampus:1.17895167,Martes_martes:1.1789516705):3.0089315706999997):0.936715336):1.…
	TREE tree_1865 = (((Potos_flavus:14.44270799,(Bassariscus_astutus:12.21797359,Nasua_nasua:12.217974350999999):2.22473567):3.466548608,((Arctonyx_collaris:3.12636216,Meles_meles:3.1263619069999997):8.21859464,(Mellivora_capensis:10.77359727,((Eira_barbara:6.951968281,((Martes_flavigula:4.131735878,(Martes_melampus:1.122105203,Martes_martes:1.1221052029):3.0096306752):1.174050344,Gulo_gulo:5.305784…
	TREE tree_2067 = (((Potos_flavus:14.24358099,(Bassariscus_astutus:12.655487095000002,Nasua_nasua:12.655486624999998):1.588092956):3.557661788,((Arctonyx_collaris:3.182740152,Meles_meles:3.1827410904):6.796759195,(Mellivora_capensis:9.297031738,((Eira_barbara:5.908988646,(Gulo_gulo:5.40692106,(Martes_flavigula:5.039149417,(Martes_melampus:1.059054918,Martes_martes:1.0590549176):3.9800933255):0.367…
	TREE tree_6195 = (((Potos_flavus:17.087834,(Bassariscus_astutus:15.017015897,Nasua_nasua:15.017016797):2.070816001):4.659651482,((Arctonyx_collaris:3.701945743,Meles_meles:3.7019469429000003):9.326110608,(Mellivora_capensis:11.82314219,((Eira_barbara:7.917003102,((Martes_flavigula:5.234082907,(Martes_melampus:1.3024324,Martes_martes:1.3024323997999998):3.9316502965):0.9452626595,Gulo_gulo:6.17934…
	TREE tree_0881 = (((Potos_flavus:14.00017068,(Bassariscus_astutus:13.184127219,Nasua_nasua:13.184128828):0.8160430026):2.908634751,((Arctonyx_collaris:3.245518101,Meles_meles:3.2455187910000003):6.848716638,(Mellivora_capensis:9.732371431,((Eira_barbara:6.158078175,((Martes_flavigula:4.005517741,(Martes_melampus:0.930617605,Martes_martes:0.930617375):3.07490123964):0.8080762288,Gulo_gulo:4.813593…
	TREE tree_2252 = (((Potos_flavus:16.10415072,(Bassariscus_astutus:12.516520702000001,Nasua_nasua:12.516518459):3.587632261):4.354226076,((Arctonyx_collaris:2.672518076,Meles_meles:2.6725180762000003):9.35133364,(Mellivora_capensis:11.76154369,((Eira_barbara:7.871513486,((Martes_flavigula:5.794646275,(Martes_melampus:1.411635728,Martes_martes:1.4116357281):4.383009986199999):0.9049440138,Gulo_gulo…
	TREE tree_3677 = (((Potos_flavus:16.63385482,(Bassariscus_astutus:14.125161305999999,Nasua_nasua:14.125160518000001):2.508694298):2.351785678,((Arctonyx_collaris:3.149283437,Meles_meles:3.1492847485):9.042875838,(Mellivora_capensis:11.46461831,((Eira_barbara:7.739308091,(Gulo_gulo:6.100769362,(Martes_flavigula:4.312156812,(Martes_melampus:0.8554934556,Martes_martes:0.8554934556):3.45666322579):1.…
	TREE tree_3177 = (((Potos_flavus:11.90887284,(Bassariscus_astutus:10.202776629,Nasua_nasua:10.202777936):1.706094901):3.006171988,((Arctonyx_collaris:2.677241647,Meles_meles:2.6772407759999997):6.450187932,(Mellivora_capensis:8.888527845,((Eira_barbara:5.908797475,((Martes_flavigula:3.2957890038,(Martes_melampus:0.8931884786,Martes_martes:0.8931885657):2.4025998721999997):1.331673614,Gulo_gulo:4.…
	TREE tree_2084 = (((Potos_flavus:12.27104749,(Bassariscus_astutus:10.622372857,Nasua_nasua:10.622370913):1.648674636):4.670329928,((Arctonyx_collaris:2.488852848,Meles_meles:2.4888534957):7.432236986,(Mellivora_capensis:9.387859557,((Eira_barbara:5.26961171,(Gulo_gulo:4.428755144,(Martes_flavigula:3.41961453,(Martes_melampus:1.002731562,Martes_martes:1.0027315616):2.416882753):1.009141261):0.8408…
	TREE tree_7055 = (((Potos_flavus:16.95130662,(Bassariscus_astutus:14.303061745,Nasua_nasua:14.303061456999998):2.648244588):3.447811172,((Arctonyx_collaris:3.8459432,Meles_meles:3.845943489):8.23002344,(Mellivora_capensis:11.91664392,((Eira_barbara:7.80980041,(Gulo_gulo:6.637154444,(Martes_flavigula:4.568963466,(Martes_melampus:1.114109577,Martes_martes:1.1141092886):3.4548524448):2.068191844):1.…
	TREE tree_5066 = (((Potos_flavus:14.83078625,(Bassariscus_astutus:12.026694063,Nasua_nasua:12.026697411):2.804091625):4.656011084,((Arctonyx_collaris:3.818650168,Meles_meles:3.8186504480000005):7.949756811,(Mellivora_capensis:11.70060735,((Eira_barbara:8.48124087,((Martes_flavigula:5.69014664,(Martes_melampus:0.7756735176,Martes_martes:0.7756735176):4.9144729826):0.7815000225,Gulo_gulo:6.47164498…
	TREE tree_8174 = (Ailurus_fulgens:22.25739797,(((Bassariscus_astutus:13.255415373999998,Nasua_nasua:13.255413625):1.482963727,Potos_flavus:14.73837852):5.999722375,((Arctonyx_collaris:4.05127434,Meles_meles:4.051272301):9.182535185,(((((Melogale_personata:2.02959933,Melogale_moschata:2.02959933):2.559219701,(Melogale_orientalis:0.6178656188,Melogale_everetti:0.6178656188):3.97095338301):7.0599636…
	TREE tree_5872 = (((Potos_flavus:17.30296848,(Bassariscus_astutus:14.422379676,Nasua_nasua:14.422379676):2.880587905):3.672381608,((Arctonyx_collaris:2.876763353,Meles_meles:2.8767630532):9.010334316,(Mellivora_capensis:11.6361426,((Eira_barbara:8.071203577,(Gulo_gulo:5.356145755,(Martes_flavigula:4.520298587,(Martes_melampus:0.7044131791,Martes_martes:0.7044131791):3.8158851091):0.8358471676):2.…
	TREE tree_0643 = (((Potos_flavus:16.48899283,(Bassariscus_astutus:14.672431938,Nasua_nasua:14.672430211):1.816562329):4.132817146,((Arctonyx_collaris:3.275863286,Meles_meles:3.27586415):9.040212152,(Mellivora_capensis:11.48824929,((Eira_barbara:7.609944232,((Martes_flavigula:5.368952119,(Martes_melampus:0.9404544519,Martes_martes:0.940454452):4.428498530100001):1.078889644,Gulo_gulo:6.447842913):…
	TREE tree_4098 = (((Potos_flavus:15.27294774,(Bassariscus_astutus:11.869256487000001,Nasua_nasua:11.869255491):3.403692245):3.819594079,((Arctonyx_collaris:2.923900776,Meles_meles:2.9239020191000002):7.66522694,(Mellivora_capensis:10.28183727,((Eira_barbara:7.389160152,((Martes_flavigula:4.47661886,(Martes_melampus:1.115466986,Martes_martes:1.1154669859):3.3611508795999994):0.5588741662,Gulo_gulo…
	TREE tree_6130 = (((Potos_flavus:15.4245034,(Bassariscus_astutus:13.283070932,Nasua_nasua:13.283073115):2.141432463):3.29210905,((Arctonyx_collaris:4.10485155,Meles_meles:4.104852642):8.143601689,(Mellivora_capensis:11.50660484,((Eira_barbara:7.489893961,(Gulo_gulo:6.220301428,(Martes_flavigula:4.60948707,(Martes_melampus:1.447652307,Martes_martes:1.4476523067):3.1618352276):1.610813812):1.269593…
	TREE tree_2459 = (((Potos_flavus:14.47928797,(Bassariscus_astutus:12.716301435,Nasua_nasua:12.716301693000002):1.762985755):3.501279477,((Arctonyx_collaris:3.055422481,Meles_meles:3.0554219634999997):8.327269777,(Mellivora_capensis:10.87496674,((Eira_barbara:6.962713144,((Martes_flavigula:4.482556624,(Martes_melampus:0.8559076187,Martes_martes:0.8559078775):3.6266500404000004):1.69241683,Gulo_gul…
	TREE tree_9112 = (Ailurus_fulgens:25.22570841,(((Bassariscus_astutus:15.1618952,Nasua_nasua:15.161889154999999):4.342275593,Potos_flavus:19.50416793):3.92395087,((Arctonyx_collaris:2.740043004,Meles_meles:2.740042686):10.42365722,((((Melogale_everetti:7.50910233,((Melogale_moschata:0.8103459965,Melogale_personata:0.8103459965):2.070056309,Melogale_orientalis:2.8804023052999996):4.628699707):3.149…
	TREE tree_0076 = (((Potos_flavus:15.71500947,(Bassariscus_astutus:13.525821651,Nasua_nasua:13.525823011):2.189188359):4.09748808,((Arctonyx_collaris:3.592272375,Meles_meles:3.5922721033):9.250863981,(Mellivora_capensis:11.87613225,((Eira_barbara:7.267071856,(Gulo_gulo:5.980390472,(Martes_flavigula:4.621248652,(Martes_melampus:0.8774755666199999,Martes_martes:0.8774754578999999):3.7437747989):1.35…
	TREE tree_6829 = (((Potos_flavus:16.57896941,(Bassariscus_astutus:13.849860743,Nasua_nasua:13.849861848):2.729106458):2.596211023,((Arctonyx_collaris:3.15332203,Meles_meles:3.1533228572):7.602752886,(Mellivora_capensis:10.08066624,((Eira_barbara:6.15110427,(Gulo_gulo:5.477143567,(Martes_flavigula:4.565321031,(Martes_melampus:1.148813929,Martes_martes:1.1488139293):3.4165071013):0.9118225356):0.67…
	TREE tree_7677 = (Ailurus_fulgens:18.69392639,(((Bassariscus_astutus:12.1097179875,Nasua_nasua:12.109715291):2.05941525,Potos_flavus:14.16913177):2.931490546,((Arctonyx_collaris:3.625503722,Meles_meles:3.6255044579):6.985883114,((((Melogale_orientalis:3.173918244,(Melogale_personata:1.33722455,(Melogale_everetti:1.300297762,Melogale_moschata:1.300297762):0.03692681241):1.8366932025999998):6.25104…
	TREE tree_8828 = (Ailurus_fulgens:21.1022369,(((Bassariscus_astutus:12.751286681,Nasua_nasua:12.75128486):3.177484092,Potos_flavus:15.92876895):3.419201931,((Arctonyx_collaris:2.972377168,Meles_meles:2.972376648):7.206021119,((((((Melogale_moschata:0.9780938454,Melogale_personata:0.9780938454):2.9488999,Melogale_orientalis:3.926993745):0.9048317146,Melogale_everetti:4.8318262398):4.055547977,((((…
	TREE tree_8542 = (Ailurus_fulgens:26.77177295,(((Bassariscus_astutus:16.146343742,Nasua_nasua:16.146344085000003):3.349839639,Potos_flavus:19.49618166):5.2594038,((Arctonyx_collaris:3.469250384,Meles_meles:3.469250041):11.19242208,((((((Melogale_personata:0.7909008578,Melogale_moschata:0.7909008578):0.2897438445,Melogale_orientalis:1.080644393):5.11779859,Melogale_everetti:6.19844161):6.541768576…
	TREE tree_5048 = (((Potos_flavus:17.19616085,(Bassariscus_astutus:14.604697931,Nasua_nasua:14.604697929999999):2.591463488):3.340173469,((Arctonyx_collaris:4.778802487,Meles_meles:4.77880079):8.12724589,(Mellivora_capensis:12.67769578,((Eira_barbara:8.236064982,((Martes_flavigula:5.904769715,(Martes_melampus:0.8084586271,Martes_martes:0.8084585705):5.0963128991):1.071555136,Gulo_gulo:6.976325982)…
	TREE tree_4217 = (((Potos_flavus:16.18487002,(Bassariscus_astutus:13.736663373999999,Nasua_nasua:13.736662314):2.448207707):3.368729968,((Arctonyx_collaris:2.934768679,Meles_meles:2.9347686789):8.483554229,(Mellivora_capensis:10.85975567,((Eira_barbara:7.399615505,((Martes_flavigula:5.173255986,(Martes_melampus:0.9859020948,Martes_martes:0.9859021478000001):4.1873533618):0.9592310273,Gulo_gulo:6.…
	TREE tree_7937 = (Ailurus_fulgens:20.08434321,(((Bassariscus_astutus:13.926220534,Nasua_nasua:13.926218922):2.31739514,Potos_flavus:16.24361379):2.777952493,((Arctonyx_collaris:4.0023817,Meles_meles:4.002382506):7.281243767,(((((Melogale_orientalis:3.16039873,Melogale_everetti:3.16039873):1.553126214,(Melogale_moschata:1.558152477,Melogale_personata:1.558152477):3.155372198):5.604324641,((((Vorme…
	TREE tree_9439 = (Ailurus_fulgens:20.15441921,(((Bassariscus_astutus:13.138345365,Nasua_nasua:13.138341985):2.025298048,Potos_flavus:15.16364263):3.075214603,((Arctonyx_collaris:3.051188392,Meles_meles:3.051187092):7.386795186,(((((Melogale_moschata:1.211806634,(Melogale_orientalis:0.6366129627,Melogale_personata:0.6366129627):0.5751936709):1.657486214,Melogale_everetti:2.8692928472):6.678335198,…
	TREE tree_1563 = (((Potos_flavus:14.88847857,(Bassariscus_astutus:12.23000003,Nasua_nasua:12.229998514000002):2.658480051):4.086913361,((Arctonyx_collaris:3.842213605,Meles_meles:3.8422128474):6.294228238,(Mellivora_capensis:10.05459737,((Eira_barbara:7.061484141,((Martes_flavigula:4.540364765,(Martes_melampus:1.214547373,Martes_martes:1.2145471199):3.3258178984999995):0.1883307986,Gulo_gulo:4.72…
	TREE tree_4044 = (((Potos_flavus:14.1797528,(Bassariscus_astutus:13.278537132,Nasua_nasua:13.278534985):0.9012166212):3.510349124,((Arctonyx_collaris:3.242071394,Meles_meles:3.2420711556):7.213386414,(Mellivora_capensis:9.849181664,((Eira_barbara:6.343997919,(Gulo_gulo:5.168166082,(Martes_flavigula:3.559859013,(Martes_melampus:1.597065575,Martes_martes:1.5970655750999998):1.9627927223):1.60830683…
	TREE tree_5124 = (((Potos_flavus:18.16191005,(Bassariscus_astutus:14.643533489,Nasua_nasua:14.643532199):3.518374629):2.952615866,((Arctonyx_collaris:4.422877635,Meles_meles:4.4228772159):10.34373321,(Mellivora_capensis:14.21712737,((Eira_barbara:9.095642509,(Gulo_gulo:7.582899651,(Martes_flavigula:5.743650719,(Martes_melampus:1.219746635,Martes_martes:1.2197465701999999):4.5239053757):1.83924667…
	TREE tree_2511 = (((Potos_flavus:16.23488096,(Bassariscus_astutus:14.142904475000002,Nasua_nasua:14.142904475):2.091975324):5.248838436,((Arctonyx_collaris:2.140711797,Meles_meles:2.1407117968):11.49963735,(Mellivora_capensis:13.3417794,((Eira_barbara:9.164493477,(Gulo_gulo:7.04011885,(Martes_flavigula:5.886760085,(Martes_melampus:1.932193038,Martes_martes:1.9321930385):3.9545670462):1.153360217)…
	TREE tree_6694 = (((Potos_flavus:16.13183541,(Bassariscus_astutus:13.541064770999999,Nasua_nasua:13.541064771):2.590772018):3.97799503,((Arctonyx_collaris:2.79276615,Meles_meles:2.7927664261):8.416857271,(Mellivora_capensis:10.95635857,((Eira_barbara:6.236282679,(Gulo_gulo:5.257523214,(Martes_flavigula:5.057377358,(Martes_melampus:0.9955819494,Martes_martes:0.9955822251):4.061795711529999):0.2001…
	TREE tree_1187 = (((Potos_flavus:12.20814564,(Bassariscus_astutus:10.83122302,Nasua_nasua:10.831221):1.376924191):3.276457916,((Arctonyx_collaris:2.294795087,Meles_meles:2.2947957602):7.925580015,(Mellivora_capensis:9.450298533,((Eira_barbara:5.334750474,((Martes_flavigula:4.023339908,(Martes_melampus:0.938967568,Martes_martes:0.9389673436):3.08437254182):0.671224078,Gulo_gulo:4.694563986):0.6401…
	TREE tree_6709 = (((Potos_flavus:15.26333168,(Bassariscus_astutus:12.742442203,Nasua_nasua:12.742441643):2.520888921):4.899215534,((Arctonyx_collaris:3.578796396,Meles_meles:3.578797236):7.478956718,(Mellivora_capensis:11.02245083,((Eira_barbara:6.837816711,(Gulo_gulo:5.34841092,(Martes_flavigula:4.630048916,(Martes_melampus:1.014967564,Martes_martes:1.0149675636):3.6150824735):0.7183603232):1.48…
	TREE tree_0878 = (((Potos_flavus:13.99282819,(Bassariscus_astutus:12.704565996000001,Nasua_nasua:12.704565996):1.288260785):3.241999363,((Arctonyx_collaris:3.194058405,Meles_meles:3.1940584039999997):7.177777492,(Mellivora_capensis:9.969149278,((Eira_barbara:6.486088237,(((Martes_melampus:0.9225003177,Martes_martes:0.9225000822):2.9742779327,Martes_flavigula:3.896777543):0.9177238897,Gulo_gulo:4.…
	TREE tree_9782 = (Ailurus_fulgens:18.58290107,(((Bassariscus_astutus:11.663534329,Nasua_nasua:11.663538353):3.055858767,Potos_flavus:14.71939475):2.329250825,((Arctonyx_collaris:3.086745947,Meles_meles:3.0867461837):6.747917207,(((((Melogale_personata:1.183134047,Melogale_moschata:1.183134047):1.05335723,(Melogale_everetti:0.04455963947,Melogale_orientalis:0.04455963947):2.191931543):6.163475518,…
	TREE tree_7636 = (Ailurus_fulgens:18.86720119,(((Bassariscus_astutus:12.019293044000001,Nasua_nasua:12.019292551):1.610946741,Potos_flavus:13.63023929):4.276957071,((Arctonyx_collaris:2.958877043,Meles_meles:2.9588760577):7.635108014,(((((Melogale_moschata:1.257140685,(Melogale_everetti:0.3518001897,Melogale_personata:0.3518001897):0.9053404956):2.145551656,Melogale_orientalis:3.402692342):6.0243…
	TREE tree_3998 = (((Potos_flavus:14.32427595,(Bassariscus_astutus:11.129937066,Nasua_nasua:11.129935924):3.194340027):2.361380243,((Arctonyx_collaris:3.050000599,Meles_meles:3.050001056):7.361166809,(Mellivora_capensis:10.07198175,((Eira_barbara:6.205669502,(Gulo_gulo:4.769389883,(Martes_flavigula:4.2529203867,(Martes_melampus:0.9462982992,Martes_martes:0.9462982992):3.3066216302999996):0.5164694…
	TREE tree_6512 = (((Potos_flavus:17.10830656,(Bassariscus_astutus:14.594517119999999,Nasua_nasua:14.594517119999999):2.51379164):2.458089113,((Arctonyx_collaris:3.636227702,Meles_meles:3.6362282516):8.635372963,(Mellivora_capensis:11.34078017,((Eira_barbara:8.302488516,(Gulo_gulo:6.297805471,(Martes_flavigula:5.349492228,(Martes_martes:0.9718632133,Martes_melampus:0.9718634606000001):4.3776287677…
	TREE tree_0903 = (((Potos_flavus:15.65596482,(Bassariscus_astutus:14.425616042999998,Nasua_nasua:14.425613310000001):1.230352601):4.507595835,((Arctonyx_collaris:3.441593526,Meles_meles:3.441594893):8.531790772,(Mellivora_capensis:11.36108561,((Eira_barbara:7.645043707,((Martes_flavigula:5.343938981,(Martes_martes:1.1598344037000001,Martes_melampus:1.159834677):4.184103211):0.583034405,Gulo_gulo:…
	TREE tree_9890 = (Ailurus_fulgens:19.31210647,(((Bassariscus_astutus:13.157899738000001,Nasua_nasua:13.157902229000001):1.33973974,Potos_flavus:14.49764072):3.462119624,((Arctonyx_collaris:3.655876927,Meles_meles:3.6558759299999997):7.307846211,((((Melogale_everetti:3.422836345,(Melogale_orientalis:2.014283455,(Melogale_moschata:0.7479523335,Melogale_personata:0.7479523335):1.266331122):1.4085515…
	TREE tree_2675 = (((Potos_flavus:13.71825108,(Bassariscus_astutus:12.374234023,Nasua_nasua:12.374234957999999):1.34401589):3.619953014,((Arctonyx_collaris:2.938170727,Meles_meles:2.9381728271000003):7.392316257,(Mellivora_capensis:9.815028754,((Eira_barbara:5.449755735,((Martes_flavigula:3.720755332,(Martes_melampus:0.7058858193,Martes_martes:0.7058859126999999):3.0148688126):1.018842868,Gulo_gul…
	TREE tree_6848 = (((Potos_flavus:16.81386685,(Bassariscus_astutus:14.0597162636,Nasua_nasua:14.059717606):2.754149249):2.466911158,((Arctonyx_collaris:3.443071702,Meles_meles:3.4430719707):8.039613328,(Mellivora_capensis:10.62846585,((Eira_barbara:7.825013149,(Gulo_gulo:5.969421297,(Martes_flavigula:4.669248782,(Martes_melampus:0.6785523571,Martes_martes:0.6785524107500001):3.9906966931):1.300171…
	TREE tree_9717 = (Ailurus_fulgens:18.06307226,(((Bassariscus_astutus:12.975048467999999,Nasua_nasua:12.975048929000002):1.192731767,Potos_flavus:14.16778116):1.915455044,((Arctonyx_collaris:2.223278758,Meles_meles:2.2232785965):7.488402922,(((((((Vormela_peregusna:4.809832953,(Ictonyx_striatus:3.13357935,Poecilogale_albinucha:3.13357935):1.6762531427):2.779163729,Lyncodon_patagonicus:7.5889976011…
	TREE tree_3947 = (((Potos_flavus:14.42695413,(Bassariscus_astutus:12.6160285311,Nasua_nasua:12.616028532):1.81092487):2.939481095,((Arctonyx_collaris:3.02121565,Meles_meles:3.0212158936):7.765796277,(Mellivora_capensis:10.25015394,((Eira_barbara:6.507522721,(Gulo_gulo:5.170097369,((Martes_melampus:0.8846700124,Martes_martes:0.8846700124):2.8899778054,Martes_flavigula:3.774647915):1.395449941):1.3…
	TREE tree_7721 = (Ailurus_fulgens:17.8450854,(((Bassariscus_astutus:10.646807644,Nasua_nasua:10.646808837):2.923356815,Potos_flavus:13.57016804):3.187270243,((Arctonyx_collaris:3.171693561,Meles_meles:3.1716933228):6.74269621,(((((((Vormela_peregusna:4.364979082,(Ictonyx_striatus:2.579741466,Poecilogale_albinucha:2.579741466):1.7852369003000002):2.82381115,Lyncodon_patagonicus:7.188790709199999):…
	TREE tree_0240 = (((Potos_flavus:13.09169576,(Bassariscus_astutus:10.281241646000002,Nasua_nasua:10.281242428):2.810455287):1.894693149,((Arctonyx_collaris:2.413158079,Meles_meles:2.4131580786):5.884657415,(Mellivora_capensis:8.17002023,((Eira_barbara:5.104679161,(Gulo_gulo:3.787746836,((Martes_melampus:0.925961239,Martes_martes:0.925961239):2.1783678105,Martes_flavigula:3.104329147):0.6834176892…
	TREE tree_9062 = (Ailurus_fulgens:23.58748425,(((Bassariscus_astutus:14.876352749999999,Nasua_nasua:14.876353984000001):2.950136376,Potos_flavus:17.82648882):3.730841398,((Arctonyx_collaris:3.399863896,Meles_meles:3.3998654376):9.473632819,(((((((Vormela_peregusna:5.285807272,(Ictonyx_striatus:3.4730191,Poecilogale_albinucha:3.4730191):1.8127881723):3.210463883,Lyncodon_patagonicus:8.4962736216):…
	TREE tree_0666 = (((Potos_flavus:18.53382804,(Bassariscus_astutus:15.056029996,Nasua_nasua:15.056029423):3.477798613):2.808712475,((Arctonyx_collaris:3.166851328,Meles_meles:3.166852187):9.325870192,(Mellivora_capensis:11.89172647,((Eira_barbara:8.20832858,((Martes_flavigula:5.434585219,(Martes_melampus:1.042250942,Martes_martes:1.0422506557000002):4.3923348491):1.585928796,Gulo_gulo:7.020514874)…
	TREE tree_7770 = (Ailurus_fulgens:17.36207195,(((Bassariscus_astutus:11.655101255,Nasua_nasua:11.655102407000001):1.446844401,Potos_flavus:13.10194635):2.9005419,((Arctonyx_collaris:3.808301992,Meles_meles:3.808302683):6.364335393,(((((((Vormela_peregusna:4.979779357,(Ictonyx_striatus:2.922136793,Poecilogale_albinucha:2.922136793):2.0576427947):1.802249479,Lyncodon_patagonicus:6.7820286056):0.869…
	TREE tree_9405 = (Ailurus_fulgens:17.67292398,(((Bassariscus_astutus:12.106758425999999,Nasua_nasua:12.106758426999999):2.443038525,Potos_flavus:14.54979695):1.506489043,((Arctonyx_collaris:2.48575366,Meles_meles:2.4857538857):6.96730414,(((((Melogale_personata:0.7404915927,(Melogale_everetti:0.5973675664,Melogale_moschata:0.5973675664):0.1431241391):2.619304188,Melogale_orientalis:3.3597944272):…
	TREE tree_7252 = (((Potos_flavus:17.81118574,(Bassariscus_astutus:14.643374161,Nasua_nasua:14.643372471):3.167813273):3.068798344,((Arctonyx_collaris:4.100128074,Meles_meles:4.100127793):8.787380021,(Mellivora_capensis:12.31700731,((Eira_barbara:7.628643216,((Martes_flavigula:5.705002214,(Martes_melampus:1.488499289,Martes_martes:1.4884990068000001):4.2165054593):0.8252332815,Gulo_gulo:6.53023513…
	TREE tree_7625 = (Ailurus_fulgens:20.08695064,(((Bassariscus_astutus:12.176577704,Nasua_nasua:12.176576931):1.516136284,Potos_flavus:13.6927127):4.6992687,((Arctonyx_collaris:2.982127655,Meles_meles:2.9821271406):8.484277471,((((((Melogale_moschata:0.1456307936,Melogale_orientalis:0.1456307936):0.9447685403,Melogale_personata:1.090399385):1.489391679,Melogale_everetti:2.57979098693):7.336161155,(…
	TREE tree_4751 = (((Potos_flavus:14.19203322,(Bassariscus_astutus:11.831076818000001,Nasua_nasua:11.831076093):2.360956407):3.099682491,((Arctonyx_collaris:3.399888382,Meles_meles:3.3998871729999998):7.461919579,(Mellivora_capensis:10.4805822,((Eira_barbara:7.148621644,(Gulo_gulo:5.996966362,(Martes_flavigula:3.619190411,(Martes_melampus:1.108836294,Martes_martes:1.108836294):2.5103537059):2.3777…
	TREE tree_7703 = (Ailurus_fulgens:19.06363962,(((Bassariscus_astutus:11.1694544075,Nasua_nasua:11.169455688):4.14968807,Potos_flavus:15.31914401):2.804781282,((Arctonyx_collaris:3.386816018,Meles_meles:3.386816274):7.320067323,((((((Melogale_moschata:1.105442678,Melogale_orientalis:1.105442678):0.1760766285,Melogale_personata:1.281519485):1.880990807,Melogale_everetti:3.162510292):6.609164168,(((…
	TREE tree_7321 = (((Potos_flavus:17.60546851,(Bassariscus_astutus:15.569030977,Nasua_nasua:15.569030682000001):2.036436352):3.18322603,((Arctonyx_collaris:4.195404776,Meles_meles:4.195404775):8.939601953,(Mellivora_capensis:12.08022968,((Eira_barbara:7.192289781,((Martes_flavigula:4.946362114,(Martes_melampus:1.693843632,Martes_martes:1.6938436318):3.2525190727999997):0.9723688027,Gulo_gulo:5.918…
	TREE tree_0667 = (((Potos_flavus:15.84358618,(Bassariscus_astutus:13.0992799403,Nasua_nasua:13.099279414):2.744304133):3.760636951,((Arctonyx_collaris:2.908917066,Meles_meles:2.9089168022):8.832903683,(Mellivora_capensis:11.20116623,((Eira_barbara:7.869818161,((Martes_flavigula:4.905066961,(Martes_melampus:0.9653826242,Martes_martes:0.9653826242):3.9396846005999997):1.539713942,Gulo_gulo:6.444780…
	TREE tree_8711 = (Ailurus_fulgens:19.3863197,(((Bassariscus_astutus:12.528549505,Nasua_nasua:12.528549256):1.833465458,Potos_flavus:14.36201521):3.190451609,((Arctonyx_collaris:3.032447483,Meles_meles:3.0324482271):7.2018907,(((((Melogale_orientalis:1.995482253,(Melogale_moschata:0.6569092895,Melogale_personata:0.6569092895):1.3385732118):6.68118621,Melogale_everetti:8.676669455):0.8368444463,(((…
	TREE tree_6081 = (((Potos_flavus:15.29280131,(Bassariscus_astutus:13.359605631,Nasua_nasua:13.359606639999999):1.933193409):3.343727328,((Arctonyx_collaris:3.347305527,Meles_meles:3.34730477):7.459638611,(Mellivora_capensis:10.55448035,((Eira_barbara:6.863175293,(Gulo_gulo:6.033151782,((Martes_melampus:0.9767127556,Martes_martes:0.9767127555999999):3.1281515638,Martes_flavigula:4.104864571):1.928…
	TREE tree_1792 = (((Potos_flavus:12.18016824,(Bassariscus_astutus:10.1235250113,Nasua_nasua:10.123525206):2.056643035):3.103131804,((Arctonyx_collaris:2.907679237,Meles_meles:2.9076809825999996):5.831668483,(Mellivora_capensis:8.496159347,((Eira_barbara:5.094158703,((Martes_flavigula:2.707219093,(Martes_melampus:0.9733162898,Martes_martes:0.9733162898000001):1.7339037724):1.215153994,Gulo_gulo:3.…
	TREE tree_7809 = (Ailurus_fulgens:23.21755658,(((Bassariscus_astutus:13.902098925,Nasua_nasua:13.902100156):2.814573493,Potos_flavus:16.71667334):5.393623284,((Arctonyx_collaris:4.813698817,Meles_meles:4.813698817):8.695624988,(((((Melogale_orientalis:3.460279248,Melogale_everetti:3.460279248):3.730575596,(Melogale_moschata:2.077833774,Melogale_personata:2.077833774):5.113018918):4.427326528,((((…
	TREE tree_7197 = (((Potos_flavus:13.71493921,(Bassariscus_astutus:10.410848211400001,Nasua_nasua:10.410849519):3.304091873):2.681041759,((Arctonyx_collaris:2.81918207,Meles_meles:2.8191809805):6.856748264,(Mellivora_capensis:9.542176917,((Eira_barbara:6.806086501,((Martes_flavigula:3.2743122060000003,(Martes_melampus:1.050735683,Martes_martes:1.0507356831):2.2235763053):1.734446977,Gulo_gulo:5.00…
	TREE tree_0367 = (((Potos_flavus:12.45533644,(Bassariscus_astutus:11.300004631,Nasua_nasua:11.30000441):1.155330261):4.640264226,((Arctonyx_collaris:3.143333527,Meles_meles:3.1433319762000003):6.348722919,(Mellivora_capensis:9.133137186,((Eira_barbara:5.572912702,(Gulo_gulo:4.275782696,(Martes_flavigula:3.484141065,(Martes_melampus:1.440579816,Martes_martes:1.4405798161):2.0435616916):0.791641188…
	TREE tree_9082 = (Ailurus_fulgens:23.83194931,(((Bassariscus_astutus:16.113834663000002,Nasua_nasua:16.113832449):2.313000916,Potos_flavus:18.42683495):4.260415508,((Arctonyx_collaris:2.402312397,Meles_meles:2.4023120809):10.3551934,(((((Melogale_orientalis:2.052680007,Melogale_everetti:2.052680007):1.453987191,(Melogale_personata:1.423102115,Melogale_moschata:1.423102115):2.0835651147000003):6.9…
	TREE tree_6259 = (((Potos_flavus:16.99580656,(Bassariscus_astutus:14.956238913,Nasua_nasua:14.956239834999998):2.039568876):4.55776604,((Arctonyx_collaris:4.281525132,Meles_meles:4.2815251320000005):8.904063271,(Mellivora_capensis:12.03303898,((Eira_barbara:7.347203704,((Martes_flavigula:5.331242428,(Martes_melampus:1.57259305,Martes_martes:1.572592948791):3.7586482407):0.9812175528,Gulo_gulo:6.3…
	TREE tree_4612 = (((Potos_flavus:15.85377127,(Bassariscus_astutus:13.276751188,Nasua_nasua:13.276749874999998):2.577019815):3.054827382,((Arctonyx_collaris:4.29459445,Meles_meles:4.294596025):7.526648466,(Mellivora_capensis:10.90758977,((Eira_barbara:8.142282805,((Martes_flavigula:3.985170045,(Martes_melampus:1.130282271,Martes_martes:1.1302822707):2.8548877216):1.103612136,Gulo_gulo:5.088781655)…
	TREE tree_6434 = (((Potos_flavus:18.72098899,(Bassariscus_astutus:15.102241942000003,Nasua_nasua:15.102240474):3.61874558):1.647899447,((Arctonyx_collaris:4.536126803,Meles_meles:4.536128563):7.944000484,(Mellivora_capensis:11.99644018,((Eira_barbara:7.397918227,((Martes_flavigula:4.838798733,(Martes_melampus:1.002606672,Martes_martes:1.0026068479999999):3.8361914745):0.8668410345,Gulo_gulo:5.705…
	TREE tree_8594 = (Ailurus_fulgens:16.40657219,(((Bassariscus_astutus:9.9710089964,Nasua_nasua:9.971010017000001):1.61581819,Potos_flavus:11.58682657):3.408969685,((Arctonyx_collaris:2.159071031,Meles_meles:2.1590704193):6.256086369,((((Melogale_everetti:6.846087999,(Melogale_orientalis:1.432819063,(Melogale_moschata:0.9251630328,Melogale_personata:0.9251630328):0.5076560307):5.4132705673):0.63488…
	TREE tree_1784 = (((Potos_flavus:12.17109829,(Bassariscus_astutus:10.052576307,Nasua_nasua:10.052574357000001):2.118523937):3.307147374,((Arctonyx_collaris:2.960539849,Meles_meles:2.9605408241999998):5.815378188,(Mellivora_capensis:8.386825805,((Eira_barbara:4.676285442,((Martes_flavigula:2.542321214,(Martes_melampus:0.8137027914,Martes_martes:0.8137027914):1.7286176423):1.218016383,Gulo_gulo:3.7…
	TREE tree_7674 = (Ailurus_fulgens:21.01568399,(((Bassariscus_astutus:13.2360549932,Nasua_nasua:13.236058029):2.123050011,Potos_flavus:15.35910694):3.574911952,((Arctonyx_collaris:3.73948143,Meles_meles:3.7394814299999997):8.289699731,(((((((Vormela_peregusna:5.016499408,(Ictonyx_striatus:2.452278919,Poecilogale_albinucha:2.452278919):2.5642199373):2.658575459,Lyncodon_patagonicus:7.67507539184):1…
	TREE tree_0142 = (((Potos_flavus:11.75785321,(Bassariscus_astutus:10.691408185,Nasua_nasua:10.691408387000001):1.066446842):2.692104978,((Arctonyx_collaris:2.494777234,Meles_meles:2.4947774362):5.924310527,(Mellivora_capensis:8.214505469,((Eira_barbara:5.493898313,((Martes_flavigula:4.214629146,(Martes_melampus:0.4920772856,Martes_martes:0.4920773058):3.7225514554999997):0.4248042561,Gulo_gulo:4.…
	TREE tree_2927 = (((Potos_flavus:15.40945061,(Bassariscus_astutus:13.860725196,Nasua_nasua:13.860725196):1.548725722):5.353378997,((Arctonyx_collaris:5.039211069,Meles_meles:5.039211678):7.297353576,(Mellivora_capensis:11.9480858,((Eira_barbara:8.470853341,(Gulo_gulo:6.035371329,(Martes_flavigula:4.377678294,(Martes_melampus:1.294553107,Martes_martes:1.2945531067):3.0831261002):1.657690904):2.435…
	TREE tree_2954 = (((Potos_flavus:11.84567989,(Bassariscus_astutus:9.6615759123,Nasua_nasua:9.661575024):2.184105309):3.56880266,((Arctonyx_collaris:3.443572047,Meles_meles:3.4435707147):5.811261425,(Mellivora_capensis:8.410633323,((Eira_barbara:5.704192148,(Gulo_gulo:4.213003806,(Martes_flavigula:3.806141444,(Martes_melampus:0.8399618376,Martes_martes:0.8399618377):2.9661798282999996):0.406862139…
	TREE tree_8880 = (Ailurus_fulgens:19.8887664,(((Bassariscus_astutus:13.859475148000001,Nasua_nasua:13.859473402):1.640673878,Potos_flavus:15.50014603):3.197278759,((Arctonyx_collaris:3.313030633,Meles_meles:3.313031382):6.225413204,(((((((Vormela_peregusna:4.531006035,(Ictonyx_striatus:3.219045755,Poecilogale_albinucha:3.219045755):1.3119600308):2.519190773,Lyncodon_patagonicus:7.050197881859999)…
	TREE tree_1756 = (((Potos_flavus:11.89403195,(Bassariscus_astutus:9.864697401,Nasua_nasua:9.864698922):2.029333028):2.322862281,((Arctonyx_collaris:2.552928886,Meles_meles:2.5529292659):5.752804104,(Mellivora_capensis:8.005286069,((Eira_barbara:4.478373318,((Martes_flavigula:2.737022861,(Martes_melampus:1.158344812,Martes_martes:1.1583446217):1.5786776879):0.8972511994,Gulo_gulo:3.63427349):0.844…
	TREE tree_6380 = (((Potos_flavus:16.76627598,(Bassariscus_astutus:13.724987012,Nasua_nasua:13.724987322):3.041287417):4.925306696,((Arctonyx_collaris:3.787842649,Meles_meles:3.7878432691999997):9.642250606,(Mellivora_capensis:12.83551471,((Eira_barbara:9.820866326,(Gulo_gulo:6.536141003,(Martes_flavigula:5.411666571,(Martes_melampus:1.280970539,Martes_martes:1.2809705394):4.1306960307):1.12447381…
	TREE tree_6385 = (((Potos_flavus:16.0742844,(Bassariscus_astutus:13.201938802,Nasua_nasua:13.201941187):2.872345891):4.50023244,((Arctonyx_collaris:3.684463177,Meles_meles:3.6844619845):9.270906187,(Mellivora_capensis:12.28947756,((Eira_barbara:8.668382107,(Gulo_gulo:6.826058094,(Martes_flavigula:5.23948042,(Martes_melampus:1.334211403,Martes_martes:1.3342114028999998):3.9052684207):1.586577674):…
	TREE tree_6016 = (((Potos_flavus:17.55350857,(Bassariscus_astutus:14.810391144,Nasua_nasua:14.810390566):2.743114819):4.676773367,((Arctonyx_collaris:4.535285189,Meles_meles:4.53528461):8.470745474,(Mellivora_capensis:12.14614175,((Eira_barbara:7.476563044,(Gulo_gulo:5.685611366,(Martes_flavigula:3.681312915,(Martes_melampus:0.7733455148,Martes_martes:0.7733455148):2.9079674012999996):2.004297872…
	TREE tree_8769 = (Ailurus_fulgens:27.47080113,(((Bassariscus_astutus:17.369939256000002,Nasua_nasua:17.369936906):2.82612486,Potos_flavus:20.19606412):4.798790877,((Arctonyx_collaris:3.513297217,Meles_meles:3.513297217):10.81518741,(((((((Vormela_peregusna:5.060746763,(Ictonyx_striatus:3.449542463,Poecilogale_albinucha:3.449542463):1.6112073216):4.951909058,Lyncodon_patagonicus:10.012658507):1.19…
	TREE tree_7831 = (Ailurus_fulgens:22.07561785,(((Bassariscus_astutus:15.453490417000001,Nasua_nasua:15.453491584):2.49132403,Potos_flavus:17.94481357):2.612902304,((Arctonyx_collaris:4.562345643,Meles_meles:4.562346226):8.073078366,((((((Melogale_everetti:0.4626417183,Melogale_moschata:0.4626417183):1.434072371,Melogale_personata:1.89671409):2.91986209,Melogale_orientalis:4.8165741359):6.45071898…
	TREE tree_4177 = (((Potos_flavus:15.1625585,(Bassariscus_astutus:13.057642133,Nasua_nasua:13.057641318):2.104918806):4.015910199,((Arctonyx_collaris:3.567868512,Meles_meles:3.5678682413000002):7.528622259,(Mellivora_capensis:10.80805108,((Eira_barbara:6.943772274,((Martes_flavigula:4.839205183,(Martes_melampus:1.229652082,Martes_martes:1.2296520821999999):3.6095519614):1.075690571,Gulo_gulo:5.914…
	TREE tree_9857 = (Ailurus_fulgens:18.78905682,(((Bassariscus_astutus:12.197152406,Nasua_nasua:12.197150519000001):2.101546831,Potos_flavus:14.29869806):2.608500105,((Arctonyx_collaris:3.10377843,Meles_meles:3.1037777227):7.320601114,(((((Melogale_everetti:0.02559594176,Melogale_orientalis:0.02559594176):8.193380404,(Melogale_personata:1.672159845,Melogale_moschata:1.672159845):6.546816194):0.8575…
	TREE tree_6213 = (((Potos_flavus:18.47217948,(Bassariscus_astutus:14.7599192521,Nasua_nasua:14.759920516):3.712258961):3.497615421,((Arctonyx_collaris:3.554154792,Meles_meles:3.554153528):10.45873743,(Mellivora_capensis:13.32399939,((Eira_barbara:8.37495078,((Martes_flavigula:5.463550877,(Martes_melampus:1.450905689,Martes_martes:1.4509060047):4.0126439243):1.315263032,Gulo_gulo:6.778814226):1.59…
	TREE tree_6960 = (((Potos_flavus:13.45917915,(Bassariscus_astutus:10.423933872000001,Nasua_nasua:10.423934093):3.035242853):3.331831661,((Arctonyx_collaris:2.792728113,Meles_meles:2.792728995):7.010937344,(Mellivora_capensis:9.342377801,((Eira_barbara:5.987513817,(Gulo_gulo:4.278025405,(Martes_flavigula:3.559162651,(Martes_melampus:0.7695821197,Martes_martes:0.7695821197):2.7895807296):0.71886341…
	TREE tree_3515 = (((Potos_flavus:14.91194012,(Bassariscus_astutus:11.354887005,Nasua_nasua:11.354886307000001):3.557053809):1.920908149,((Arctonyx_collaris:2.609928362,Meles_meles:2.6099285947):7.723755088,(Mellivora_capensis:9.931965179,((Eira_barbara:6.374073574,(Gulo_gulo:5.044513115,(Martes_flavigula:4.313643622,(Martes_melampus:1.144061606,Martes_martes:1.1440616055):3.1695815515000003):0.73…
	TREE tree_8666 = (Ailurus_fulgens:19.83817987,(((Bassariscus_astutus:11.5336334115,Nasua_nasua:11.533633658):2.768663139,Potos_flavus:14.30229704):3.822011948,((Arctonyx_collaris:3.196858205,Meles_meles:3.1968584519000003):8.141753965,(((((((Vormela_peregusna:5.038651179,(Ictonyx_striatus:3.105133492,Poecilogale_albinucha:3.105133492):1.9335179345999998):1.928065626,Lyncodon_patagonicus:6.9667155…
	TREE tree_3223 = (((Potos_flavus:12.07346964,(Bassariscus_astutus:10.5344279247,Nasua_nasua:10.5344255):1.539043034):3.057660957,((Arctonyx_collaris:2.94040937,Meles_meles:2.9404089294999998):6.229574734,(Mellivora_capensis:9.100093654,((Eira_barbara:6.171357663,(Gulo_gulo:4.808022352,((Martes_melampus:0.9909668326,Martes_martes:0.9909668326000001):2.4705344587,Martes_flavigula:3.4615012914000003…
	TREE tree_1124 = (((Potos_flavus:11.78600663,(Bassariscus_astutus:9.736368336,Nasua_nasua:9.736368129):2.04963726):2.495274732,((Arctonyx_collaris:2.161573233,Meles_meles:2.1615724044):7.576343994,(Mellivora_capensis:9.371315259,((Eira_barbara:6.449264678,(Gulo_gulo:4.231132887,(Martes_flavigula:2.73113463,(Martes_melampus:0.429652982,Martes_martes:0.4296530027):2.301482269):1.4999982575):2.21813…
	TREE tree_0133 = (((Potos_flavus:11.90705104,(Bassariscus_astutus:10.629508131000001,Nasua_nasua:10.629510461999999):1.277541547):2.145811811,((Arctonyx_collaris:2.440333592,Meles_meles:2.440333592):5.811489517,(Mellivora_capensis:8.067522982,((Eira_barbara:5.036771164,((Martes_flavigula:4.260235458,(Martes_melampus:0.7716847726,Martes_martes:0.7716847726):3.4885496758):0.4543433735,Gulo_gulo:4.7…
	TREE tree_4033 = (((Potos_flavus:13.91446268,(Bassariscus_astutus:12.613076604,Nasua_nasua:12.6130742):1.301387282):3.736610272,((Arctonyx_collaris:3.131892768,Meles_meles:3.1318932722):7.255526184,(Mellivora_capensis:10.01606025,((Eira_barbara:6.764792825,(Gulo_gulo:5.672918009,(Martes_flavigula:4.256723466,(Martes_melampus:1.357912642,Martes_martes:1.3579126419):2.8988103437):1.416195745):1.091…
	TREE tree_6736 = (((Potos_flavus:15.9620852,(Bassariscus_astutus:13.5364066585,Nasua_nasua:13.53640693):2.42568153):4.314770517,((Arctonyx_collaris:4.039625896,Meles_meles:4.039626712):7.257738189,(Mellivora_capensis:11.17522661,((Eira_barbara:6.22101833,(Gulo_gulo:4.903925021,(Martes_flavigula:4.214035326,(Martes_melampus:1.417323572,Martes_martes:1.4173235722):2.7967128413):0.6898899677):1.3170…
	TREE tree_3882 = (((Potos_flavus:15.83264624,(Bassariscus_astutus:12.09695228,Nasua_nasua:12.096953546):3.735695223):2.355162152,((Arctonyx_collaris:3.771889558,Meles_meles:3.7718903170000004):7.574425728,(Mellivora_capensis:10.97501269,((Eira_barbara:7.68814645,((Martes_flavigula:4.335924902,(Martes_melampus:1.038213526,Martes_martes:1.0382134499):3.2977113763):1.70770799,Gulo_gulo:6.043633905):…
	TREE tree_8950 = (Ailurus_fulgens:21.27151072,(((Bassariscus_astutus:15.716909874999999,Nasua_nasua:15.716909874999999):2.100627101,Potos_flavus:17.81753533):1.949189328,((Arctonyx_collaris:3.376807654,Meles_meles:3.376807929):7.001497361,(((((Melogale_moschata:2.196125274,(Melogale_personata:0.3420698079,Melogale_orientalis:0.3420698079):1.854055466):2.336965337,Melogale_everetti:4.5330903350000…
	TREE tree_7658 = (Ailurus_fulgens:18.57595729,(((Bassariscus_astutus:11.8134364874,Nasua_nasua:11.813437696000001):2.29312553,Potos_flavus:14.10656395):3.086118519,((Arctonyx_collaris:3.351376996,Meles_meles:3.3513774795):6.959042073,((((((Melogale_personata:1.832081678,Melogale_moschata:1.832081678):1.611280179,Melogale_everetti:3.4433618571):2.390047612,Melogale_orientalis:5.833410677):2.961076…
	TREE tree_3232 = (((Potos_flavus:12.91139411,(Bassariscus_astutus:10.69398154,Nasua_nasua:10.693983275):2.217410401):2.666256388,((Arctonyx_collaris:3.121737309,Meles_meles:3.1217362243):6.662102267,(Mellivora_capensis:9.476695728,((Eira_barbara:5.300745782,(Gulo_gulo:4.330932796,(Martes_flavigula:3.248239181,(Martes_melampus:0.9203800196,Martes_martes:0.9203798027):2.32785846772):1.082694049):0.…
	TREE tree_4125 = (((Potos_flavus:15.80872903,(Bassariscus_astutus:13.18409964,Nasua_nasua:13.184098598999999):2.624630434):4.446803449,((Arctonyx_collaris:3.225458765,Meles_meles:3.225460067):8.275030188,(Mellivora_capensis:10.85534305,((Eira_barbara:7.598995801,((Martes_flavigula:4.531791031,(Martes_melampus:1.0177006342000001,Martes_martes:1.0177007123):3.5140903189):1.799140998,Gulo_gulo:6.330…
	TREE tree_9375 = (Ailurus_fulgens:21.13031604,(((Bassariscus_astutus:13.2088034503,Nasua_nasua:13.208803173):2.881504212,Potos_flavus:16.09030461):3.93788612,((Arctonyx_collaris:3.133316582,Meles_meles:3.1333176927):8.688794877,((((Melogale_orientalis:4.702206902,((Melogale_personata:0.8671619223,Melogale_moschata:0.8671619223):2.13990235,Melogale_everetti:3.0070639950999998):1.695142074):5.08643…
	TREE tree_2039 = (((Potos_flavus:13.88335098,(Bassariscus_astutus:11.7411622734,Nasua_nasua:11.741162517000001):2.142188948):4.372828313,((Arctonyx_collaris:3.584277346,Meles_meles:3.5842788018):6.318800074,(Mellivora_capensis:9.583210801,((Eira_barbara:6.177256013,(Gulo_gulo:5.486614384,(Martes_flavigula:4.671034111,(Martes_melampus:1.310195719,Martes_martes:1.3101957186):3.3608385863):0.8155805…
	TREE tree_8771 = (Ailurus_fulgens:27.05452232,(((Bassariscus_astutus:17.726874598000002,Nasua_nasua:17.726876573000002):2.177535976,Potos_flavus:19.90441057):4.81055247,((Arctonyx_collaris:3.473956656,Meles_meles:3.4739556684):10.87906218,(((((Melogale_personata:1.746436082,(Melogale_orientalis:0.2194915828,Melogale_moschata:0.2194915828):1.526944334):2.052280216,Melogale_everetti:3.7987162977):8…
	TREE tree_2042 = (((Potos_flavus:14.44907633,(Bassariscus_astutus:12.026410676,Nasua_nasua:12.026412603999999):2.422666142):3.815138508,((Arctonyx_collaris:3.585755467,Meles_meles:3.5857552250999998):6.488738711,(Mellivora_capensis:9.76473987,((Eira_barbara:6.051236593,(Gulo_gulo:5.303888501,(Martes_flavigula:4.800464479,(Martes_melampus:1.0263747067,Martes_martes:1.0263747067):3.7740900367999997…
	TREE tree_7622 = (Ailurus_fulgens:20.01936885,(((Bassariscus_astutus:12.76946161,Nasua_nasua:12.76946288):1.558124708,Potos_flavus:14.3275886):4.268750115,((Arctonyx_collaris:2.98167134,Meles_meles:2.9816703243):8.595773076,(((((((Vormela_peregusna:4.86590713,(Ictonyx_striatus:3.117127522,Poecilogale_albinucha:3.117127522):1.7487818939):2.703864659,Lyncodon_patagonicus:7.56977359181):0.331008459,…
	TREE tree_6930 = (((Potos_flavus:12.53225849,(Bassariscus_astutus:10.618254468,Nasua_nasua:10.618255658999999):1.914002635):2.437318015,((Arctonyx_collaris:2.162753539,Meles_meles:2.1627529432):6.464389326,(Mellivora_capensis:8.206225616,((Eira_barbara:5.150474329,(Gulo_gulo:3.93414372,(Martes_flavigula:3.179006588,(Martes_melampus:1.180924076,Martes_martes:1.1809240756000001):1.9980829094):0.755…
	TREE tree_1811 = (((Potos_flavus:13.6195149,(Bassariscus_astutus:11.2988606225,Nasua_nasua:11.298859203):2.320655693):3.00767657,((Arctonyx_collaris:3.306528026,Meles_meles:3.3065276206):6.081429015,(Mellivora_capensis:9.157790038,((Eira_barbara:6.303391258,((Martes_flavigula:3.209266769,(Martes_melampus:0.6655514869,Martes_martes:0.665551487):2.5437158905999997):1.489446108,Gulo_gulo:4.698714296…
	TREE tree_8992 = (Ailurus_fulgens:19.72684521,(((Bassariscus_astutus:12.737134451,Nasua_nasua:12.737138365):2.511265901,Potos_flavus:15.2484014):1.62656321,((Arctonyx_collaris:2.666608115,Meles_meles:2.6666083756):7.090630399,(((((Melogale_moschata:1.504038307,(Melogale_everetti:1.438800313,Melogale_personata:1.438800313):0.06523807282):2.327969765,Melogale_orientalis:3.8320091161):4.73817512,(((…
	TREE tree_2612 = (((Potos_flavus:18.86909698,(Bassariscus_astutus:16.487149614,Nasua_nasua:16.487149614000003):2.381945231):4.12277868,((Arctonyx_collaris:4.049632971,Meles_meles:4.049634189):9.883414756,(Mellivora_capensis:12.85006149,((Eira_barbara:8.927723391,(Gulo_gulo:6.980730893,(Martes_flavigula:5.625139744,(Martes_melampus:1.3826249502999999,Martes_martes:1.3826251942):4.2425157683):1.355…
	TREE tree_4020 = (((Potos_flavus:13.7439705,(Bassariscus_astutus:11.644484763,Nasua_nasua:11.644484992):2.099486199):2.924688598,((Arctonyx_collaris:2.876817885,Meles_meles:2.876818344):8.332597817,(Mellivora_capensis:10.47383556,((Eira_barbara:6.456478346,(Gulo_gulo:5.70812839,((Martes_melampus:1.403254756,Martes_martes:1.4032547559):3.0272774682,Martes_flavigula:4.4305333954):1.277595454):0.748…
	TREE tree_9563 = (Ailurus_fulgens:24.6327208,(((Bassariscus_astutus:14.755743335000002,Nasua_nasua:14.75574146):3.053176216,Potos_flavus:17.80891799):4.042313827,((Arctonyx_collaris:5.877724502,Meles_meles:5.877725128):7.197015142,(((((((Vormela_peregusna:6.865041878,(Ictonyx_striatus:4.817200584,Poecilogale_albinucha:4.817200584):2.0478428576):2.633407635,Lyncodon_patagonicus:9.498451077):0.8806…
	TREE tree_4530 = (((Potos_flavus:15.06177296,(Bassariscus_astutus:12.701440087,Nasua_nasua:12.701441915):2.360333658):2.73944771,((Arctonyx_collaris:3.678679915,Meles_meles:3.6786780877):7.287012563,(Mellivora_capensis:10.17602751,((Eira_barbara:6.719373891,((Martes_flavigula:4.71486443,(Martes_melampus:1.233155818,Martes_martes:1.2331555573):3.4817083508):0.7828025306,Gulo_gulo:5.4976667):1.2217…
	TREE tree_5420 = (((Potos_flavus:16.93481692,(Bassariscus_astutus:13.694498919299999,Nasua_nasua:13.694497407000002):3.240319512):5.251830416,((Arctonyx_collaris:3.909397239,Meles_meles:3.909396936):11.05615016,(Mellivora_capensis:14.74766808,((Eira_barbara:7.645581492,(Gulo_gulo:5.926860021,(Martes_flavigula:5.317285942,(Martes_melampus:1.222109868,Martes_martes:1.2221095656):4.0951760741):0.609…
	TREE tree_9245 = (Ailurus_fulgens:25.17558535,(((Bassariscus_astutus:15.433679769799998,Nasua_nasua:15.433680387999999):1.997735761,Potos_flavus:17.43141677):4.462643137,((Arctonyx_collaris:3.621499917,Meles_meles:3.6214989903):10.03740981,(((((Melogale_moschata:1.292547125,Melogale_personata:1.292547125):2.60788088,(Melogale_everetti:2.041596442,Melogale_orientalis:2.0415964419):1.858831872):8.1…
	TREE tree_9946 = (Ailurus_fulgens:22.08345238,(((Bassariscus_astutus:14.574148654999998,Nasua_nasua:14.574146127999999):1.835912617,Potos_flavus:16.4100579):4.55502467,((Arctonyx_collaris:4.220397052,Meles_meles:4.220397612999999):7.930408183,(((((((Vormela_peregusna:5.029142916,(Ictonyx_striatus:3.244122652,Poecilogale_albinucha:3.244122652):1.7850197022):3.703114631,Lyncodon_patagonicus:8.73225…
	TREE tree_0689 = (((Potos_flavus:16.06947593,(Bassariscus_astutus:12.729638669,Nasua_nasua:12.729639198000001):3.339836736):3.44487257,((Arctonyx_collaris:3.732329467,Meles_meles:3.732329466):7.561827053,(Mellivora_capensis:11.16965483,((Eira_barbara:8.438207982,((Martes_flavigula:5.180150032,(Martes_melampus:0.842257559,Martes_martes:0.8422574005000001):4.3378924721):1.111861772,Gulo_gulo:6.2920…
	TREE tree_2524 = (((Potos_flavus:16.50935395,(Bassariscus_astutus:14.516069338000001,Nasua_nasua:14.516070232):1.993287592):4.390259805,((Arctonyx_collaris:2.483474998,Meles_meles:2.4834752951):12.04859249,(Mellivora_capensis:13.33007893,((Eira_barbara:8.41105517,(Gulo_gulo:7.479629208,((Martes_melampus:1.796562198,Martes_martes:1.7965621975):4.476665510299999,Martes_flavigula:6.273228899199999):…
	TREE tree_8026 = (Ailurus_fulgens:20.02632169,(((Bassariscus_astutus:13.045254501399999,Nasua_nasua:13.045255583):2.136666833,Potos_flavus:15.1819235):3.51825411,((Arctonyx_collaris:2.247743012,Meles_meles:2.2477430119):8.550694765,(((((Melogale_everetti:0.4207546653,Melogale_orientalis:0.4207546653):4.684787867,(Melogale_moschata:0.9897208541,Melogale_personata:0.9897208541):4.115822488999999):4…
	TREE tree_0486 = (((Potos_flavus:15.61883576,(Bassariscus_astutus:12.688063682,Nasua_nasua:12.688064983):2.930770776):3.723072973,((Arctonyx_collaris:3.059030611,Meles_meles:3.0590295696):7.924080704,(Mellivora_capensis:10.27745331,((Eira_barbara:7.213342355,((Martes_flavigula:4.898253122,(Martes_melampus:1.167228226,Martes_martes:1.1672279661):3.7310248964):0.5712783452,Gulo_gulo:5.469531987):1.…
	TREE tree_8328 = (Ailurus_fulgens:21.59739489,(((Bassariscus_astutus:12.823219973,Nasua_nasua:12.823222419):1.682178594,Potos_flavus:14.50539884):5.234176841,((Arctonyx_collaris:3.79368316,Meles_meles:3.793684518):8.359075085,(((((((Vormela_peregusna:4.692931306,(Ictonyx_striatus:3.152184829,Poecilogale_albinucha:3.152184829):1.5407451178):3.620608169,Lyncodon_patagonicus:8.313538658):0.218882298…
	TREE tree_0864 = (((Potos_flavus:13.82286772,(Bassariscus_astutus:12.432504938,Nasua_nasua:12.4325047):1.390362779):3.871853755,((Arctonyx_collaris:3.066183869,Meles_meles:3.066183631):7.389983005,(Mellivora_capensis:9.718854018,((Eira_barbara:6.300336705,((Martes_flavigula:3.620853837,(Martes_melampus:1.033387706,Martes_martes:1.033387468):2.5874666068):0.8721391145,Gulo_gulo:4.492992713):1.8073…
	TREE tree_1421 = (((Potos_flavus:14.14812672,(Bassariscus_astutus:11.675800923,Nasua_nasua:11.675799245):2.47232748):3.804948633,((Arctonyx_collaris:3.656393311,Meles_meles:3.6563930713):7.71597705,(Mellivora_capensis:10.58644468,((Eira_barbara:6.928809775,(Gulo_gulo:5.153379765,(Martes_flavigula:4.381833114,(Martes_melampus:1.119272959,Martes_martes:1.119272959):3.2625603956):0.7715461716):1.775…
	TREE tree_8261 = (Ailurus_fulgens:20.74929343,(((Bassariscus_astutus:11.41257393,Nasua_nasua:11.412575558):2.756503934,Potos_flavus:14.16907949):4.839836716,((Arctonyx_collaris:4.46565302,Meles_meles:4.465654378):7.516088609,(((((Melogale_moschata:1.412722114,Melogale_personata:1.412722114):1.836307952,(Melogale_orientalis:0.4017405347,Melogale_everetti:0.4017405347):2.8472905357699996):6.5441960…
	TREE tree_4054 = (((Potos_flavus:14.9413048,(Bassariscus_astutus:13.146548176,Nasua_nasua:13.146550523):1.794754509):3.102915185,((Arctonyx_collaris:2.823939467,Meles_meles:2.8239394667999997):7.297308605,(Mellivora_capensis:9.738957753,((Eira_barbara:6.300293594,(Gulo_gulo:5.193913583,(Martes_flavigula:3.927478585,(Martes_melampus:1.457409939,Martes_martes:1.4574101735):2.4700696553):1.266434998…
	TREE tree_9158 = (Ailurus_fulgens:25.6391141,(((Bassariscus_astutus:17.892818512999998,Nasua_nasua:17.892818842):1.507247524,Potos_flavus:19.40006572):4.402707416,((Arctonyx_collaris:4.046589422,Meles_meles:4.046588122):8.970369807,(((((Melogale_personata:0.7978439428,(Melogale_everetti:0.1597732068,Melogale_moschata:0.1597732068):0.6380707686):1.834445984,Melogale_orientalis:2.6322902513999997):…
	TREE tree_1394 = (((Potos_flavus:13.04804334,(Bassariscus_astutus:10.5310619504,Nasua_nasua:10.531061516):2.516981823):3.179090642,((Arctonyx_collaris:2.521156844,Meles_meles:2.5211557585):7.646291396,(Mellivora_capensis:9.249447328,((Eira_barbara:6.613610932,(Gulo_gulo:4.544092351,(Martes_flavigula:3.535521927,(Martes_melampus:1.181350289,Martes_martes:1.1813502892):2.3541714206):1.008571075):2.…
	TREE tree_8586 = (Ailurus_fulgens:20.04887379,(((Bassariscus_astutus:11.3292856444,Nasua_nasua:11.329285121):2.11954225,Potos_flavus:13.44882737):5.084450563,((Arctonyx_collaris:2.31268739,Meles_meles:2.3126873907):8.067221391,(((((((Vormela_peregusna:5.335814174,(Ictonyx_striatus:3.6353916,Poecilogale_albinucha:3.6353916):1.7004238808999999):2.270523231,Lyncodon_patagonicus:7.6063394427499995):0…
	TREE tree_8052 = (Ailurus_fulgens:15.43289871,(((Bassariscus_astutus:9.524575154999999,Nasua_nasua:9.524574945):1.908002545,Potos_flavus:11.43257917):2.940585473,((Arctonyx_collaris:1.991892567,Meles_meles:1.9918925673999999):6.502318577,(((((Melogale_everetti:1.367251035,(Melogale_personata:1.014468778,Melogale_moschata:1.014468778):0.3527822573):0.6514018899,Melogale_orientalis:2.0186529256):5.…
	TREE tree_0342 = (((Potos_flavus:13.94163728,(Bassariscus_astutus:11.35434888,Nasua_nasua:11.354348661):2.58728644):3.748769531,((Arctonyx_collaris:2.696347647,Meles_meles:2.6963483012):7.397683386,(Mellivora_capensis:9.524627846,((Eira_barbara:6.350670487,(Gulo_gulo:4.976940898,(Martes_flavigula:3.878150981,(Martes_melampus:1.164027649,Martes_martes:1.1640276495):2.7141239866):1.098789262):1.373…
	TREE tree_8868 = (Ailurus_fulgens:20.75952846,(((Bassariscus_astutus:14.367078961999999,Nasua_nasua:14.36707817):2.001346344,Potos_flavus:16.36842504):3.023625175,((Arctonyx_collaris:2.675850717,Meles_meles:2.6758520370000003):7.482402892,((((((Melogale_orientalis:0.9713389275,Melogale_moschata:0.9713389275):0.375461801,Melogale_personata:1.346800729):2.926889132,Melogale_everetti:4.2736917089):4…
	TREE tree_6331 = (((Potos_flavus:15.2844062,(Bassariscus_astutus:13.520626082,Nasua_nasua:13.520627938999999):1.763780647):3.699538636,((Arctonyx_collaris:3.393728213,Meles_meles:3.3937284783):7.606912587,(Mellivora_capensis:10.57895069,((Eira_barbara:8.005946735,(Gulo_gulo:5.734362617,(Martes_flavigula:4.249911444,(Martes_melampus:0.8909996661,Martes_martes:0.8909996661):3.3589125744):1.48445143…
	TREE tree_5214 = (((Potos_flavus:13.86373239,(Bassariscus_astutus:11.479112022,Nasua_nasua:11.47911177):2.384620365):3.210037189,((Arctonyx_collaris:2.695069778,Meles_meles:2.6950700311):8.582814629,(Mellivora_capensis:10.36391699,((Eira_barbara:6.959124237,(Gulo_gulo:5.408442216,(Martes_flavigula:4.819804008,(Martes_melampus:0.8775593035,Martes_martes:0.87755927825):3.9422454636):0.5886366905):1…
	TREE tree_8599 = (Ailurus_fulgens:19.50568435,(((Bassariscus_astutus:11.4314973369,Nasua_nasua:11.431496376):1.874977111,Potos_flavus:13.30647397):4.422824006,((Arctonyx_collaris:2.771797211,Meles_meles:2.77179601):7.375627286,((((Melogale_orientalis:3.571001196,((Melogale_moschata:1.323455981,Melogale_personata:1.323455981):0.6971715683,Melogale_everetti:2.020627549):1.5503729249):5.167904945,((…
	TREE tree_8967 = (Ailurus_fulgens:23.16532262,(((Bassariscus_astutus:15.358804688,Nasua_nasua:15.358807473999999):3.17806244,Potos_flavus:18.53686682):2.927449297,((Arctonyx_collaris:3.404017292,Meles_meles:3.404017292):8.266439478,(((((((Vormela_peregusna:6.696077567,(Ictonyx_striatus:3.63892821,Poecilogale_albinucha:3.63892821):3.057148738):2.385068463,Lyncodon_patagonicus:9.0811467117):0.69132…
	TREE tree_1459 = (((Potos_flavus:14.94134201,(Bassariscus_astutus:13.076128656,Nasua_nasua:13.076128902):1.865211379):3.059209879,((Arctonyx_collaris:3.601862386,Meles_meles:3.601862139):7.627785347,(Mellivora_capensis:10.68102989,((Eira_barbara:7.118525851,((Martes_flavigula:4.898496539,(Martes_melampus:1.009457719,Martes_martes:1.009457719):3.8890391661):0.5861969742,Gulo_gulo:5.484694502):1.63…
	TREE tree_4265 = (((Potos_flavus:17.18139959,(Bassariscus_astutus:15.676203303399998,Nasua_nasua:15.676206121):1.505193467):3.18473667,((Arctonyx_collaris:3.2696013,Meles_meles:3.269602426):8.708327546,(Mellivora_capensis:11.23071609,((Eira_barbara:6.952887382,(Gulo_gulo:5.51224817,(Martes_flavigula:4.6750741784,(Martes_melampus:1.445921487,Martes_martes:1.4459212057):3.2291518457):0.8371745556):…
	TREE tree_8999 = (Ailurus_fulgens:21.42375138,(((Bassariscus_astutus:13.711754451999997,Nasua_nasua:13.711753607999999):3.247257356,Potos_flavus:16.95901096):1.692875704,((Arctonyx_collaris:2.50223848,Meles_meles:2.5022384807):8.4586529,((((Melogale_everetti:4.209803835,(Melogale_personata:1.426157085,(Melogale_orientalis:0.07942465217,Melogale_moschata:0.07942465217):1.346732433):2.7836461866):5…
	TREE tree_0967 = (((Potos_flavus:12.7450922,(Bassariscus_astutus:11.127570121000002,Nasua_nasua:11.127571011):1.617520964):3.443505167,((Arctonyx_collaris:2.008521879,Meles_meles:2.0085218787):8.121227601,(Mellivora_capensis:10.008554,((Eira_barbara:5.965232581,(Gulo_gulo:5.269415747,(Martes_flavigula:4.055545861,(Martes_melampus:0.9674343586,Martes_martes:0.9674345811):3.0881106123999995):1.2138…
	TREE tree_4042 = (((Potos_flavus:14.00831357,(Bassariscus_astutus:12.928315583,Nasua_nasua:12.928315347):1.079997984):3.243267477,((Arctonyx_collaris:3.121350364,Meles_meles:3.1213487038):7.014160215,(Mellivora_capensis:9.841692399,((Eira_barbara:7.01832001,(Gulo_gulo:5.335834437,(Martes_flavigula:3.844341353,(Martes_melampus:1.76514005,Martes_martes:1.7651400497):2.0792000704):1.491494744):1.682…
	TREE tree_0938 = (((Potos_flavus:13.14301997,(Bassariscus_astutus:11.697719245,Nasua_nasua:11.697718799999999):1.445300061):2.818384151,((Arctonyx_collaris:2.105228349,Meles_meles:2.1052283487):7.418369507,(Mellivora_capensis:9.31169756,((Eira_barbara:6.011644085,(Gulo_gulo:4.773233049,(Martes_flavigula:4.232561732,(Martes_melampus:1.086386779,Martes_martes:1.0863867793):3.14617422):0.5406724277)…
	TREE tree_4643 = (((Potos_flavus:15.69530991,(Bassariscus_astutus:13.6619653989,Nasua_nasua:13.66196407):2.033345836):3.685858653,((Arctonyx_collaris:3.347542059,Meles_meles:3.3475407300000004):9.161581479,(Mellivora_capensis:11.53748466,((Eira_barbara:5.964625843,((Martes_flavigula:3.218863512,(Martes_melampus:0.526694834,Martes_martes:0.5266946481):2.6921684127):1.639411402,Gulo_gulo:4.85827411…
	TREE tree_4930 = (((Potos_flavus:15.56536549,(Bassariscus_astutus:14.026809861,Nasua_nasua:14.026813685):1.538555079):3.773777951,((Arctonyx_collaris:3.314671669,Meles_meles:3.3146708501):8.685905056,(Mellivora_capensis:11.31075475,((Eira_barbara:7.02717443,(Gulo_gulo:5.181298603,(Martes_flavigula:4.481902977,(Martes_melampus:1.597125112,Martes_martes:1.5971251124999999):2.8847777555):0.699395080…
	TREE tree_7849 = (Ailurus_fulgens:21.80032919,(((Bassariscus_astutus:13.159431622,Nasua_nasua:13.159435605):3.074295943,Potos_flavus:16.2337287):4.049607271,((Arctonyx_collaris:4.787368768,Meles_meles:4.7873687672):7.342466128,((((Melogale_everetti:9.026361574,((Melogale_moschata:0.1985592551,Melogale_orientalis:0.1985592551):1.596104995,Melogale_personata:1.794664221):7.231697921):2.102547578,((…
	TREE tree_4344 = (((Potos_flavus:17.15624545,(Bassariscus_astutus:15.904987154,Nasua_nasua:15.904986601000001):1.251258851):3.858087309,((Arctonyx_collaris:3.508569383,Meles_meles:3.508568276):7.410143478,(Mellivora_capensis:10.91417941,((Eira_barbara:6.996194741,(Gulo_gulo:5.135111292,(Martes_flavigula:4.120172508,(Martes_martes:1.5727457506000002,Martes_melampus:1.5727457506):2.5474274487):1.01…
	TREE tree_0935 = (((Potos_flavus:13.53378584,(Bassariscus_astutus:11.2167599456,Nasua_nasua:11.216760402):2.317025435):2.855034593,((Arctonyx_collaris:2.154437291,Meles_meles:2.1544375198):7.74269516,(Mellivora_capensis:9.636520956,((Eira_barbara:6.130623969,(Gulo_gulo:4.86048924,(Martes_flavigula:4.471016065,(Martes_melampus:1.139864208,Martes_martes:1.1398640713):3.3311518565):0.3894740869):1.2…
	TREE tree_3121 = (((Potos_flavus:13.31301077,(Bassariscus_astutus:10.607361275,Nasua_nasua:10.607363612):2.705649493):2.816327963,((Arctonyx_collaris:2.526704266,Meles_meles:2.5267042664):7.570197493,(Mellivora_capensis:9.853148331,((Eira_barbara:7.133272021,(Gulo_gulo:5.292429814,(Martes_flavigula:4.880610189,(Martes_melampus:1.169211871,Martes_martes:1.1692121048000002):3.7113980837000002):0.41…
	TREE tree_2404 = (((Potos_flavus:13.8617985,(Bassariscus_astutus:11.678869265,Nasua_nasua:11.678866979):2.182931522):3.740356371,((Arctonyx_collaris:3.436082936,Meles_meles:3.4360842058000003):7.945249838,(Mellivora_capensis:10.71025885,((Eira_barbara:6.527934441,((Martes_flavigula:3.918267977,(Martes_melampus:0.9317338248,Martes_martes:0.9317338248):2.9865352434899997):1.395447688,Gulo_gulo:5.31…
	TREE tree_9490 = (Ailurus_fulgens:18.41086927,(((Bassariscus_astutus:11.498667212,Nasua_nasua:11.498666529000001):2.876840908,Potos_flavus:14.37550744):2.553198469,((Arctonyx_collaris:3.33640916,Meles_meles:3.3364089331):6.476978632,((((((Melogale_orientalis:0.5430082658,Melogale_personata:0.5430082658):0.1388110977,Melogale_moschata:0.6818195229):1.743773693,Melogale_everetti:2.4255930564000003)…
	TREE tree_5052 = (((Potos_flavus:16.41622287,(Bassariscus_astutus:13.710814518000001,Nasua_nasua:13.710812865):2.705408908):3.44207006,((Arctonyx_collaris:4.463617981,Meles_meles:4.46361743):8.247558446,(Mellivora_capensis:12.36390942,((Eira_barbara:8.711440617,((Martes_flavigula:5.381321883,(Martes_melampus:0.9102585693,Martes_martes:0.9102585694):4.471063367799999):1.13150782,Gulo_gulo:6.512828…
	TREE tree_2798 = (((Potos_flavus:12.87273439,(Bassariscus_astutus:9.7652052,Nasua_nasua:9.765205642):3.107530959):3.625657294,((Arctonyx_collaris:2.679315627,Meles_meles:2.6793158478):6.845847291,(Mellivora_capensis:9.0405031,((Eira_barbara:6.864334905,((Martes_flavigula:2.753029517,(Martes_melampus:0.9774489246,Martes_martes:0.9774489246):1.7755801503000002):1.17870038,Gulo_gulo:3.931728792):2.9…
	TREE tree_8055 = (Ailurus_fulgens:15.03109782,(((Bassariscus_astutus:9.406418165999998,Nasua_nasua:9.406420243):1.797415672,Potos_flavus:11.20383446):2.934615292,((Arctonyx_collaris:1.888508784,Meles_meles:1.8885087842):6.478802862,(((((Melogale_everetti:1.372101157,Melogale_orientalis:1.3721013646999998):1.482307561,(Melogale_moschata:1.214179136,Melogale_personata:1.214179136):1.640229791):4.63…
	TREE tree_4884 = (((Potos_flavus:16.02745308,(Bassariscus_astutus:14.3550163785,Nasua_nasua:14.355016103999999):1.67243561):3.822184823,((Arctonyx_collaris:3.403671194,Meles_meles:3.403671194):7.9597959,(Mellivora_capensis:10.46539906,((Eira_barbara:7.413661773,(Gulo_gulo:5.954616893,(Martes_flavigula:4.033802543,(Martes_melampus:1.131595833,Martes_martes:1.13159572371):2.9022069838):1.920813254)…
	TREE tree_8758 = (Ailurus_fulgens:27.18837183,(((Bassariscus_astutus:16.106095245,Nasua_nasua:16.106092885):2.764793527,Potos_flavus:18.87088776):5.803433449,((Arctonyx_collaris:3.62386255,Meles_meles:3.6238615382):11.29603644,(((((((Vormela_peregusna:6.725002507,(Ictonyx_striatus:4.589262521,Poecilogale_albinucha:4.589262521):2.1357393112):3.879194314,Lyncodon_patagonicus:10.604195168):0.8247248…
	TREE tree_2088 = (((Potos_flavus:12.15289638,(Bassariscus_astutus:10.521054782,Nasua_nasua:10.521053232):1.631841816):4.810515486,((Arctonyx_collaris:2.286948014,Meles_meles:2.2869480137):7.733182913,(Mellivora_capensis:9.68069062,((Eira_barbara:6.04594864,(Gulo_gulo:3.992524966,(Martes_flavigula:3.05671843,(Martes_melampus:1.164076699,Martes_martes:1.1640764779000001):1.8926428378):0.9358056504)…
	TREE tree_3887 = (((Potos_flavus:15.5502265,(Bassariscus_astutus:12.64480934,Nasua_nasua:12.644810855):2.905415649):2.288891923,((Arctonyx_collaris:3.586720589,Meles_meles:3.5867200839999995):7.85691566,(Mellivora_capensis:10.9510892,((Eira_barbara:7.559023914,(((Martes_melampus:0.9410521162,Martes_martes:0.9410522678):2.7628326765,Martes_flavigula:3.7038840349):2.758341291,Gulo_gulo:6.462224821)…
	TREE tree_3181 = (((Potos_flavus:11.42958798,(Bassariscus_astutus:10.032856785,Nasua_nasua:10.032855693):1.396732072):3.402142441,((Arctonyx_collaris:2.504608767,Meles_meles:2.504608767):6.601998673,(Mellivora_capensis:8.814772717,((Eira_barbara:5.60611735,((Martes_flavigula:3.796627194,(Martes_melampus:0.9954930163,Martes_martes:0.9954929069999999):2.8011330865):0.9004062239,Gulo_gulo:4.69703276…
	TREE tree_4347 = (((Potos_flavus:18.11278776,(Bassariscus_astutus:15.640570663000002,Nasua_nasua:15.640569565):2.47221875):3.014031539,((Arctonyx_collaris:3.503524662,Meles_meles:3.503525486):7.399494932,(Mellivora_capensis:10.89849188,((Eira_barbara:6.741583055,(Gulo_gulo:4.871437712,(Martes_flavigula:4.437189812,(Martes_melampus:1.312510581,Martes_martes:1.3125105813):3.1246797804):0.4342462509…
	TREE tree_7333 = (((Potos_flavus:15.99671353,(Bassariscus_astutus:14.068457183,Nasua_nasua:14.068455733999999):1.928254606):4.202248231,((Arctonyx_collaris:4.5458447,Meles_meles:4.5458464386):7.87282394,(Mellivora_capensis:11.71983834,((Eira_barbara:8.197128179,((Martes_flavigula:6.51267536,(Martes_melampus:1.403034372,Martes_martes:1.4030340826):5.109640987500001):0.2797444631,Gulo_gulo:6.792420…
	TREE tree_0118 = (((Potos_flavus:15.18305434,(Bassariscus_astutus:12.979950900999999,Nasua_nasua:12.979952232):2.203103701):4.084543883,((Arctonyx_collaris:3.404654838,Meles_meles:3.4046553705):8.943013247,(Mellivora_capensis:11.85025118,((Eira_barbara:7.958279378,((Martes_flavigula:5.747727368,(Martes_melampus:1.3060805,Martes_martes:1.3060804995000002):4.441646523299999):0.8572880642,Gulo_gulo:…
	TREE tree_5838 = (((Potos_flavus:15.99872595,(Bassariscus_astutus:13.395641032,Nasua_nasua:13.395643202):2.603082752):4.01362734,((Arctonyx_collaris:2.860636445,Meles_meles:2.8606369879):8.78312621,(Mellivora_capensis:11.4144357,((Eira_barbara:7.579172563,(Gulo_gulo:5.325599451,(Martes_flavigula:4.937822986,(Martes_melampus:1.308462284,Martes_martes:1.3084622837):3.6293617871):0.3877756509):2.253…
	TREE tree_2944 = (((Potos_flavus:11.42123329,(Bassariscus_astutus:9.8526556406,Nasua_nasua:9.852654292):1.568577874):3.650372226,((Arctonyx_collaris:4.191700031,Meles_meles:4.191700481):5.043152482,(Mellivora_capensis:8.477494867,((Eira_barbara:5.781915506,(Gulo_gulo:4.576016584,(Martes_flavigula:3.864509335,(Martes_melampus:0.8413137518,Martes_martes:0.8413137742):3.0231951344):0.7115074736):1.2…
	TREE tree_6866 = (((Potos_flavus:16.36359639,(Bassariscus_astutus:13.553273723,Nasua_nasua:13.553271038999998):2.810328033):3.008208786,((Arctonyx_collaris:4.391079517,Meles_meles:4.391078175):7.474890103,(Mellivora_capensis:10.97097216,((Eira_barbara:7.303207382,(Gulo_gulo:5.719023478,(Martes_flavigula:5.075639308,(Martes_melampus:0.5437862932,Martes_martes:0.5437864273):4.5318532835):0.64338417…
	TREE tree_2038 = (((Potos_flavus:13.81062869,(Bassariscus_astutus:11.1087874714,Nasua_nasua:11.108784886):2.701841455):4.305959133,((Arctonyx_collaris:3.138708746,Meles_meles:3.1387085107):6.850506179,(Mellivora_capensis:9.366086349,((Eira_barbara:6.130023898,(Gulo_gulo:5.403368001,(Martes_flavigula:4.635318568000001,(Martes_melampus:0.9328168084,Martes_martes:0.9328165735):3.7025019936000003):0.…
	TREE tree_5619 = (((Potos_flavus:17.30995594,(Bassariscus_astutus:13.785744723,Nasua_nasua:13.785744199):3.524211736):3.201858118,((Arctonyx_collaris:4.159882075,Meles_meles:4.159883123):8.515619561,(Mellivora_capensis:11.9220211,((Eira_barbara:7.610256192,(Gulo_gulo:5.246014877,(Martes_flavigula:4.663988823,(Martes_martes:1.3537624303,Martes_melampus:1.35376237746):3.3102260246000004):0.58202500…
	TREE tree_2206 = (((Potos_flavus:14.58823666,(Bassariscus_astutus:11.891650158000001,Nasua_nasua:11.891649886):2.696586228):4.41498563,((Arctonyx_collaris:3.355889625,Meles_meles:3.355888267):7.741937582,(Mellivora_capensis:10.74395553,((Eira_barbara:7.149645998,(Gulo_gulo:5.921154959,(Martes_flavigula:5.084296696,(Martes_melampus:1.120482513,Martes_martes:1.1204827846):3.963814998):0.8368585349)…
	TREE tree_6517 = (((Potos_flavus:18.15451555,(Bassariscus_astutus:15.712535727000002,Nasua_nasua:15.712535727999999):2.441978667):2.56654229,((Arctonyx_collaris:3.190744967,Meles_meles:3.1907461279000002):9.599249775,(Mellivora_capensis:12.32145922,((Eira_barbara:8.771721486,(Gulo_gulo:7.16760625,(Martes_flavigula:5.244743354,(Martes_martes:1.0101533713,Martes_melampus:1.0101534295):4.2345893446)…
	TREE tree_8231 = (Ailurus_fulgens:20.81844227,(((Bassariscus_astutus:12.488098172,Nasua_nasua:12.488098961999999):1.895872806,Potos_flavus:14.38397098):5.092948807,((Arctonyx_collaris:4.435125121,Meles_meles:4.43512591):6.173344157,((((((Melogale_orientalis:0.4979339307,Melogale_personata:0.4979339307):1.408400748,Melogale_moschata:1.906334679):2.856706116,Melogale_everetti:4.7630407955):5.202432…
	TREE tree_9485 = (Ailurus_fulgens:23.33368666,(((Bassariscus_astutus:15.463515458,Nasua_nasua:15.463513445):1.953977654,Potos_flavus:17.41749369):3.815293085,((Arctonyx_collaris:3.910228184,Meles_meles:3.9102276089999997):9.194519285,((((((Melogale_orientalis:0.3180386212,Melogale_personata:0.3180386212):0.3774333021,Melogale_moschata:0.6954719233):2.964086363,Melogale_everetti:3.6595574234):7.21…
	TREE tree_1760 = (((Potos_flavus:11.57809231,(Bassariscus_astutus:9.483726251,Nasua_nasua:9.48372533):2.094365136):2.01609832,((Arctonyx_collaris:2.532778041,Meles_meles:2.532777857):5.652683498,(Mellivora_capensis:7.896554091,((Eira_barbara:4.800341994,((Martes_flavigula:2.737504091,(Martes_melampus:0.910237856,Martes_martes:0.9102378559000001):1.8272666041):0.7543858384,Gulo_gulo:3.49188993):1.…
	TREE tree_5006 = (((Potos_flavus:13.37644204,(Bassariscus_astutus:12.078024138,Nasua_nasua:12.078020769999998):1.298419102):3.308265228,((Arctonyx_collaris:3.678113166,Meles_meles:3.678112204):7.13599275,(Mellivora_capensis:10.72745873,((Eira_barbara:7.569005048,((Martes_flavigula:4.196697709,(Martes_melampus:0.9442338384,Martes_martes:0.9442338384):3.2524636301):1.846091572,Gulo_gulo:6.042790002…
	TREE tree_5017 = (((Potos_flavus:13.8297627,(Bassariscus_astutus:12.113176896999999,Nasua_nasua:12.113177140000001):1.716584832):3.470957044,((Arctonyx_collaris:3.583718162,Meles_meles:3.583718889):7.741831384,(Mellivora_capensis:10.97501772,((Eira_barbara:6.8738611,((Martes_flavigula:4.496728862,(Martes_melampus:0.8162897422,Martes_martes:0.8162897422):3.6804383925):1.22508451,Gulo_gulo:5.721812…
	TREE tree_9208 = (Ailurus_fulgens:19.34686094,(((Bassariscus_astutus:11.856136872,Nasua_nasua:11.856137123):2.883279076,Potos_flavus:14.7394162):3.296352846,((Arctonyx_collaris:2.444236916,Meles_meles:2.4442366642):8.536895588,(((((((Vormela_peregusna:4.766899586,(Ictonyx_striatus:3.093468758,Poecilogale_albinucha:3.093468758):1.673430577):3.559447192,Lyncodon_patagonicus:8.3263455225):0.44053693…
	TREE tree_5795 = (((Potos_flavus:14.20844503,(Bassariscus_astutus:11.9878987791,Nasua_nasua:11.987896119999998):2.220547576):4.055974028,((Arctonyx_collaris:3.025704025,Meles_meles:3.0257040248):8.289626111,(Mellivora_capensis:10.83625005,((Eira_barbara:7.22462671,(Gulo_gulo:5.283907245,(Martes_flavigula:4.124143201,(Martes_martes:0.7152962261,Martes_melampus:0.7152964123000001):3.4088463104):1.1…
	TREE tree_1031 = (((Potos_flavus:14.67541291,(Bassariscus_astutus:12.716204598000001,Nasua_nasua:12.716206209):1.959207771):3.821698053,((Arctonyx_collaris:3.430096797,Meles_meles:3.4300976025):8.139970594,(Mellivora_capensis:10.82782939,((Eira_barbara:6.955595728,((Martes_flavigula:4.411515539,(Martes_melampus:0.8223363204,Martes_martes:0.8223363204):3.589178144):1.482724799,Gulo_gulo:5.89424060…
	TREE tree_6921 = (((Potos_flavus:11.89588353,(Bassariscus_astutus:10.290274586,Nasua_nasua:10.290273654):1.605609688):2.260105713,((Arctonyx_collaris:2.249328243,Meles_meles:2.2493286159999997):5.595768965,(Mellivora_capensis:7.662531085,((Eira_barbara:5.158827328,(((Martes_melampus:1.072326535,Martes_martes:1.0723267220000001):2.029263277,Martes_flavigula:3.1015903716):0.39079993,Gulo_gulo:3.492…
	TREE tree_0164 = (((Potos_flavus:12.84597021,(Bassariscus_astutus:11.4869057128,Nasua_nasua:11.486903032):1.359065323):2.614003336,((Arctonyx_collaris:2.775619449,Meles_meles:2.7756194495):6.746277137,(Mellivora_capensis:8.909285955,((Eira_barbara:5.718629299,((Martes_flavigula:4.038497314,(Martes_melampus:0.4803215045,Martes_martes:0.4803214632):3.558174984):0.4045038756,Gulo_gulo:4.44300057):1.…
	TREE tree_9999 = (Ailurus_fulgens:18.55048183,(((Bassariscus_astutus:13.163664476,Nasua_nasua:13.163662493):0.8089377584,Potos_flavus:13.9726005):3.031758467,((Arctonyx_collaris:4.523163382,Meles_meles:4.523162639):6.310600564,((((Melogale_everetti:7.947777855,(Melogale_moschata:1.061855408,(Melogale_orientalis:0.7656957057,Melogale_personata:0.7656957057):0.296159702):6.8859224470000004):2.08702…
	TREE tree_4767 = (((Potos_flavus:16.31718961,(Bassariscus_astutus:13.609371679,Nasua_nasua:13.609373270999999):2.7078182):3.390943716,((Arctonyx_collaris:3.65715845,Meles_meles:3.657158716):8.46442952,(Mellivora_capensis:11.85193114,((Eira_barbara:7.459041688,(Gulo_gulo:6.315120603,((Martes_melampus:1.125574983,Martes_martes:1.1255749832):2.6440006014,Martes_flavigula:3.7695742047):2.545545602):1…
	TREE tree_9290 = (Ailurus_fulgens:23.36876081,(((Bassariscus_astutus:14.412553605,Nasua_nasua:14.412556846000001):2.572232875,Potos_flavus:16.98478795):4.331099921,((Arctonyx_collaris:3.913310022,Meles_meles:3.913308549):8.73354276,((((Melogale_orientalis:5.602435721,((Melogale_moschata:0.7712500837,Melogale_personata:0.7712500837):2.506572053,Melogale_everetti:3.2778224309999997):2.324614173):6.…
	TREE tree_9221 = (Ailurus_fulgens:24.92638203,(((Bassariscus_astutus:16.195177360000002,Nasua_nasua:16.195180115):3.314357728,Potos_flavus:19.50953478):2.807052395,((Arctonyx_collaris:3.634480791,Meles_meles:3.6344823224000002):9.696954464,(((((Melogale_everetti:2.575139251,(Melogale_personata:1.691765873,Melogale_moschata:1.691765873):0.8833733773):3.162839752,Melogale_orientalis:5.737978697):5.…
	TREE tree_0137 = (((Potos_flavus:12.3722351,(Bassariscus_astutus:10.585683915,Nasua_nasua:10.585686343999999):1.786550579):1.93351942,((Arctonyx_collaris:2.595302218,Meles_meles:2.5953020151):6.310866863,(Mellivora_capensis:8.547386285,((Eira_barbara:5.289736381,((Martes_flavigula:4.430019397,(Martes_melampus:0.7095446046,Martes_martes:0.7095444021999999):3.7204733761999997):0.3730216152,Gulo_gul…
	TREE tree_5840 = (((Potos_flavus:15.30088908,(Bassariscus_astutus:13.407929734,Nasua_nasua:13.407929189):1.892957709):5.12342965,((Arctonyx_collaris:2.862243822,Meles_meles:2.8622432758):8.570979361,(Mellivora_capensis:11.21020208,((Eira_barbara:7.787863377,(Gulo_gulo:5.470816522,(Martes_flavigula:4.954842276,(Martes_melampus:1.313106383,Martes_martes:1.3131063828):3.6417356201):0.5159745185):2.3…
	TREE tree_6262 = (((Potos_flavus:15.88640092,(Bassariscus_astutus:13.345997663,Nasua_nasua:13.346000393999999):2.540402349):4.998287666,((Arctonyx_collaris:4.004387982,Meles_meles:4.0043876780000005):8.475218797,(Mellivora_capensis:11.69956573,((Eira_barbara:7.044852179,((Martes_flavigula:5.266683798,(Martes_melampus:1.567427827,Martes_martes:1.56742773556):3.6992555163):0.9907770556,Gulo_gulo:6.…
	TREE tree_0070 = (((Potos_flavus:16.24515967,(Bassariscus_astutus:13.43917939,Nasua_nasua:13.439181013):2.805981363):3.350415133,((Arctonyx_collaris:3.887905774,Meles_meles:3.8879065858999997):8.334661709,(Mellivora_capensis:11.56148537,((Eira_barbara:6.664997556,(Gulo_gulo:5.27842479,(Martes_flavigula:3.731005137,(Martes_melampus:0.8636629101,Martes_martes:0.8636628559999999):2.8673413618000003)…
	TREE tree_0792 = (((Potos_flavus:16.25285145,(Bassariscus_astutus:13.580830652,Nasua_nasua:13.580831407):2.672020045):2.593321671,((Arctonyx_collaris:2.629149903,Meles_meles:2.6291499031):8.444791733,(Mellivora_capensis:10.22513747,((Eira_barbara:6.596597191,((Martes_flavigula:4.422500541,(Martes_melampus:0.8916262696,Martes_martes:0.8916265211):3.5308735167000003):0.3926895947,Gulo_gulo:4.815190…
	TREE tree_0225 = (((Potos_flavus:15.18087031,(Bassariscus_astutus:12.328596463,Nasua_nasua:12.328597185):2.852273128):2.844183842,((Arctonyx_collaris:3.034048397,Meles_meles:3.0340493609):7.399285423,(Mellivora_capensis:10.39347999,((Eira_barbara:5.665940271,(Gulo_gulo:4.930325935,(Martes_flavigula:3.647017786,(Martes_melampus:1.050414518,Martes_martes:1.0504145185):2.5966032668):1.28330839):0.73…
	TREE tree_2346 = (((Potos_flavus:17.61597823,(Bassariscus_astutus:13.905249865,Nasua_nasua:13.905248675):3.710726584):2.767200994,((Arctonyx_collaris:3.455422121,Meles_meles:3.4554227154):10.29641417,(Mellivora_capensis:12.77362889,((Eira_barbara:8.449669334,((Martes_flavigula:4.555820273,(Martes_melampus:0.8064678903,Martes_martes:0.80646780106):3.7493532756):1.415980034,Gulo_gulo:5.97180001):2.…
	TREE tree_2202 = (((Potos_flavus:15.40794898,(Bassariscus_astutus:12.4670880519,Nasua_nasua:12.467086634):2.940859515):4.757709079,((Arctonyx_collaris:3.306725243,Meles_meles:3.30672666):8.380979206,(Mellivora_capensis:11.27701783,((Eira_barbara:8.08066194,((Martes_flavigula:5.465778213,(Martes_melampus:1.093926617,Martes_martes:1.0939266174):4.371850177000001):1.276301737,Gulo_gulo:6.742079099):…
	TREE tree_4887 = (((Potos_flavus:16.80962446,(Bassariscus_astutus:14.216957849000002,Nasua_nasua:14.216956519):2.592666614):3.499958208,((Arctonyx_collaris:2.886811356,Meles_meles:2.886810291):8.556118944,(Mellivora_capensis:10.73368383,((Eira_barbara:7.49438831,(Gulo_gulo:5.615773676,(Martes_flavigula:4.295195968,(Martes_melampus:1.292201993,Martes_martes:1.2922020461):3.0029933356):1.320577442)…
	TREE tree_3517 = (((Potos_flavus:13.86905577,(Bassariscus_astutus:10.8973778961,Nasua_nasua:10.897380769):2.971677214):1.915983887,((Arctonyx_collaris:2.62669475,Meles_meles:2.6266940869):6.770480049,(Mellivora_capensis:9.159449196,((Eira_barbara:6.02515845,(Gulo_gulo:4.798661685,(Martes_flavigula:4.106064618,(Martes_melampus:1.065875569,Martes_martes:1.0658757897):3.0401897122):0.6925961835):1.2…
	TREE tree_8557 = (Ailurus_fulgens:20.38170769,(((Bassariscus_astutus:11.783378604,Nasua_nasua:11.78337887):2.530569202,Potos_flavus:14.31394807):4.516533186,((Arctonyx_collaris:2.465687073,Meles_meles:2.465687074):8.027687502,(((((Melogale_everetti:3.418002526,Melogale_orientalis:3.4180014640000005):0.7412048435,(Melogale_personata:0.8984604399,Melogale_moschata:0.8984604399):3.260745337):5.52443…
	TREE tree_1942 = (((Potos_flavus:12.2194943,(Bassariscus_astutus:11.106999314,Nasua_nasua:11.107000686):1.112493609):4.772958075,((Arctonyx_collaris:3.409304758,Meles_meles:3.4093049869999996):6.725397985,(Mellivora_capensis:9.758985123,((Eira_barbara:6.766806027,(Gulo_gulo:5.217042859,(Martes_flavigula:3.809727287,(Martes_melampus:1.136772137,Martes_martes:1.1367723658000002):2.6729546929):1.407…
	TREE tree_2390 = (((Potos_flavus:14.10561023,(Bassariscus_astutus:11.979177613000001,Nasua_nasua:11.979178876999999):2.126434385):3.106886473,((Arctonyx_collaris:3.333897251,Meles_meles:3.3338969983):7.99005999,(Mellivora_capensis:10.53671203,((Eira_barbara:6.96539732,((Martes_flavigula:3.967888446,(Martes_melampus:0.9052072464,Martes_martes:0.9052072464):3.0626801889):1.132617406,Gulo_gulo:5.100…
	TREE tree_2667 = (((Potos_flavus:14.03771491,(Bassariscus_astutus:12.697655333,Nasua_nasua:12.697655333):1.340059802):3.935378679,((Arctonyx_collaris:2.863959068,Meles_meles:2.8639606714999997):8.000333777,(Mellivora_capensis:10.1709793,((Eira_barbara:5.676467328,((Martes_flavigula:3.469829378,(Martes_melampus:0.6401425999,Martes_martes:0.64014257703):2.8296872364000003):0.9110187461,Gulo_gulo:4.…
	TREE tree_2406 = (((Potos_flavus:15.07254571,(Bassariscus_astutus:12.780413056099999,Nasua_nasua:12.78041719):2.292131625):3.173655199,((Arctonyx_collaris:3.408383423,Meles_meles:3.4083847156999996):7.829794246,(Mellivora_capensis:10.93146667,((Eira_barbara:6.703474988,((Martes_flavigula:3.987157665,(Martes_melampus:1.069613123,Martes_martes:1.06961296795):2.9175454207):1.192854614,Gulo_gulo:5.18…
	TREE tree_1683 = (((Potos_flavus:15.60291992,(Bassariscus_astutus:13.476262126,Nasua_nasua:13.476263398):2.126658047):3.276514155,((Arctonyx_collaris:3.679993145,Meles_meles:3.6799939086):7.338501803,(Mellivora_capensis:10.54458723,((Eira_barbara:5.603483129,((Martes_flavigula:3.664061657,(Martes_melampus:1.278036796,Martes_martes:1.2780369482):2.3860246069000004):0.9531135492,Gulo_gulo:4.6171757…
	TREE tree_1872 = (((Potos_flavus:14.25666871,(Bassariscus_astutus:12.598299599,Nasua_nasua:12.598301656):1.658368087):3.707329259,((Arctonyx_collaris:3.607514215,Meles_meles:3.607515243):7.435241193,(Mellivora_capensis:10.5891472,((Eira_barbara:7.099837445,((Martes_flavigula:4.277159516,(Martes_melampus:1.376494206,Martes_martes:1.3764942059):2.9006658253):1.062828128,Gulo_gulo:5.339989187):1.759…
	TREE tree_2488 = (((Potos_flavus:16.07504866,(Bassariscus_astutus:14.729691895,Nasua_nasua:14.729691628):1.345356769):2.398802966,((Arctonyx_collaris:2.610227408,Meles_meles:2.610227674):9.900406987,(Mellivora_capensis:11.03904756,((Eira_barbara:7.311579575,((Martes_flavigula:4.580901881,(Martes_martes:1.1998769558,Martes_melampus:1.19987708837):3.3810235975999996):1.562249415,Gulo_gulo:6.1431489…
	TREE tree_8740 = (Ailurus_fulgens:26.44578758,(((Bassariscus_astutus:15.764716356000001,Nasua_nasua:15.764716683):3.34836503,Potos_flavus:19.11308171):4.895044983,((Arctonyx_collaris:3.86934966,Meles_meles:3.8693490072000003):10.00084512,((((Melogale_orientalis:6.07170253,((Melogale_personata:1.124777723,Melogale_moschata:1.124777723):0.469002666,Melogale_everetti:1.593780389):4.477922468):6.0876…
	TREE tree_4761 = (((Potos_flavus:15.06475915,(Bassariscus_astutus:12.4073626825,Nasua_nasua:12.407362182):2.657396967):3.219697536,((Arctonyx_collaris:3.5891746,Meles_meles:3.5891735970000003):8.081013403,(Mellivora_capensis:11.34840602,((Eira_barbara:7.247235688,(Gulo_gulo:5.414405833,(Martes_flavigula:3.611499157,(Martes_melampus:1.30104762,Martes_martes:1.3010476203999999):2.3104516866):1.8029…
	TREE tree_8887 = (Ailurus_fulgens:25.24785716,(((Bassariscus_astutus:15.272993453000002,Nasua_nasua:15.272995988000002):2.450011401,Potos_flavus:17.72300454):5.893748954,((Arctonyx_collaris:3.814504561,Meles_meles:3.8145055109999997):8.025089025,(((((Melogale_everetti:1.255067518,Melogale_orientalis:1.2550675177):3.117915823,(Melogale_personata:1.254843454,Melogale_moschata:1.254843454):3.1181398…
	TREE tree_0514 = (((Potos_flavus:15.78070104,(Bassariscus_astutus:14.58726651,Nasua_nasua:14.58726706):1.193435074):4.84856398,((Arctonyx_collaris:3.601472384,Meles_meles:3.6014723833):8.181344779,(Mellivora_capensis:11.04455483,((Eira_barbara:7.245776993,(Gulo_gulo:5.997735703,(Martes_flavigula:4.657176259,(Martes_melampus:1.418628003,Martes_martes:1.4186277284):3.2385485296):1.340559445):1.2480…
	TREE tree_6072 = (((Potos_flavus:16.27335716,(Bassariscus_astutus:13.733958471999998,Nasua_nasua:13.733960304):2.539397121):3.024496337,((Arctonyx_collaris:3.117882651,Meles_meles:3.1178821279999998):8.267709439,(Mellivora_capensis:10.88176457,((Eira_barbara:6.595299213,(Gulo_gulo:5.384028086,(Martes_flavigula:4.364785481,(Martes_melampus:0.9652655345,Martes_martes:0.9652655345000001):3.399518873…
	TREE tree_8789 = (Ailurus_fulgens:26.2803285,(((Bassariscus_astutus:16.670270996,Nasua_nasua:16.670274486):2.444129256,Potos_flavus:19.1144012):4.746214463,((Arctonyx_collaris:3.614670615,Meles_meles:3.6146702973):9.261156803,(((((((Vormela_peregusna:5.769954617,(Ictonyx_striatus:3.669671659,Poecilogale_albinucha:3.669671659):2.1002820067999997):2.951106721,Lyncodon_patagonicus:8.7210619728):0.79…
	TREE tree_6962 = (((Potos_flavus:13.07184277,(Bassariscus_astutus:10.003289796,Nasua_nasua:10.003285942000002):3.068554561):3.601160538,((Arctonyx_collaris:2.812809372,Meles_meles:2.812808465):6.859857507,(Mellivora_capensis:9.395232459,((Eira_barbara:6.280458478,(Gulo_gulo:4.322287785,(Martes_flavigula:3.216892031,(Martes_melampus:0.8785956888,Martes_martes:0.8785956887999999):2.3382974304):1.10…
	TREE tree_9675 = (Ailurus_fulgens:18.48188292,(((Bassariscus_astutus:11.680402233999999,Nasua_nasua:11.680404557):2.942871088,Potos_flavus:14.62327564):2.840433598,((Arctonyx_collaris:2.039230892,Meles_meles:2.0392308686000002):8.108184384,(((((Melogale_moschata:0.468941846,(Melogale_orientalis:0.2408896921,Melogale_personata:0.2408896921):0.2280519218):2.208103931,Melogale_everetti:2.6770457773)…
	TREE tree_2791 = (((Potos_flavus:12.74265078,(Bassariscus_astutus:10.615636942,Nasua_nasua:10.615637163999999):2.127013612):3.691220513,((Arctonyx_collaris:2.734909392,Meles_meles:2.7349098351):6.881142579,(Mellivora_capensis:8.728130151,((Eira_barbara:6.415253214,((Martes_flavigula:2.99623364,(Martes_melampus:0.9803364636,Martes_martes:0.9803365522):2.01589786306):0.9438957812,Gulo_gulo:3.940130…
	TREE tree_1707 = (((Potos_flavus:11.63223433,(Bassariscus_astutus:10.227059545,Nasua_nasua:10.227060866):1.405174408):2.796885528,((Arctonyx_collaris:2.373613462,Meles_meles:2.3736136512000003):5.888554262,(Mellivora_capensis:7.666615741,((Eira_barbara:4.816899491,((Martes_flavigula:2.883303732,(Martes_melampus:0.7168106207,Martes_martes:0.7168104886):2.1664936769):0.5421743916,Gulo_gulo:3.425478…
	TREE tree_5652 = (((Potos_flavus:13.69558044,(Bassariscus_astutus:10.932543271,Nasua_nasua:10.932543271):2.76303717):3.055346266,((Arctonyx_collaris:3.314063191,Meles_meles:3.3140636584000003):7.417620618,(Mellivora_capensis:10.02428898,((Eira_barbara:6.70258494,(Gulo_gulo:4.679635711,(Martes_flavigula:3.923841066,(Martes_melampus:1.28018559,Martes_martes:1.2801855899999999):2.6436546350000003):0…
	TREE tree_0614 = (((Potos_flavus:11.89568899,(Bassariscus_astutus:11.194373308,Nasua_nasua:11.194375471):0.7013154688):3.381462414,((Arctonyx_collaris:2.390862205,Meles_meles:2.3908611229):6.685975301,(Mellivora_capensis:8.85843734,((Eira_barbara:5.42347897,((Martes_flavigula:3.045378936,(Martes_melampus:0.6886989227,Martes_martes:0.6886989227):2.3566797971):0.8765347929,Gulo_gulo:3.921913729):1.…
	TREE tree_8118 = (Ailurus_fulgens:22.20146793,(((Bassariscus_astutus:13.673902325,Nasua_nasua:13.673899982):3.837492642,Potos_flavus:17.51139467):3.602862489,((Arctonyx_collaris:3.764629135,Meles_meles:3.764628843):9.456116641,(((((((Vormela_peregusna:6.046956594,(Ictonyx_striatus:3.701993165,Poecilogale_albinucha:3.701993165):2.3449631367):3.989312841,Lyncodon_patagonicus:10.0362685578):0.609648…
	TREE tree_7938 = (Ailurus_fulgens:20.3205656,(((Bassariscus_astutus:13.177899199999999,Nasua_nasua:13.177899471):2.907933206,Potos_flavus:16.08582997):3.33647696,((Arctonyx_collaris:4.025742553,Meles_meles:4.025743363):7.496239249,(((((Melogale_orientalis:2.800892521,Melogale_everetti:2.8008936020000004):2.033265267,(Melogale_moschata:1.361269618,Melogale_personata:1.361269618):3.472888169):5.453…
	TREE tree_3958 = (((Potos_flavus:14.90248733,(Bassariscus_astutus:13.571229066999999,Nasua_nasua:13.571229857999999):1.331258788):3.987342994,((Arctonyx_collaris:3.070519242,Meles_meles:3.0705197699999998):8.483802611,(Mellivora_capensis:11.03673068,((Eira_barbara:6.938046801,(Gulo_gulo:5.26988648,(Martes_flavigula:3.584040728,(Martes_martes:1.0185813603,Martes_melampus:1.0185813603):2.5654598955…
	TREE tree_2606 = (((Potos_flavus:19.79161774,(Bassariscus_astutus:17.385061102,Nasua_nasua:17.385061102999998):2.406559117):3.851844755,((Arctonyx_collaris:4.364202606,Meles_meles:4.3642010552):9.710274069,(Mellivora_capensis:13.27606088,((Eira_barbara:9.078979878,(Gulo_gulo:7.274449141,(Martes_flavigula:5.644914325,(Martes_melampus:1.387432013,Martes_martes:1.38743222994):4.2574809487000005):1.6…
	TREE tree_0708 = (((Potos_flavus:16.43181253,(Bassariscus_astutus:13.467598267,Nasua_nasua:13.467596588000001):2.96421314):4.391044664,((Arctonyx_collaris:4.414280666,Meles_meles:4.414278427999999):7.901597649,(Mellivora_capensis:11.64877226,((Eira_barbara:8.306117856,((Martes_flavigula:4.895647009,(Martes_melampus:0.8804645375,Martes_martes:0.8804648173):4.0151821922):1.747877852,Gulo_gulo:6.643…
	TREE tree_3178 = (((Potos_flavus:11.82425118,(Bassariscus_astutus:10.199276485,Nasua_nasua:10.199274748):1.624974914):3.085674458,((Arctonyx_collaris:2.21100709,Meles_meles:2.2110062209):6.830519377,(Mellivora_capensis:8.945144819,((Eira_barbara:5.906770693,((Martes_flavigula:3.527008841,(Martes_melampus:0.9141276782,Martes_martes:0.9141276347):2.6128818148999997):1.128830962,Gulo_gulo:4.65584002…
	TREE tree_3541 = (((Potos_flavus:12.61587697,(Bassariscus_astutus:9.6132310462,Nasua_nasua:9.613231854999999):3.002645113):2.181437244,((Arctonyx_collaris:2.39161538,Meles_meles:2.3916149752):7.09600986,(Mellivora_capensis:9.058192556,((Eira_barbara:6.214231865,((Martes_flavigula:3.761971481,(Martes_melampus:0.7031969042999999,Martes_martes:0.7031967019):3.0587755882999996):0.6115374862,Gulo_gulo…
	TREE tree_2171 = (((Potos_flavus:14.53053697,(Bassariscus_astutus:11.326140358,Nasua_nasua:11.326138436):3.204398532):2.209883533,((Arctonyx_collaris:2.84158779,Meles_meles:2.84158755):7.990700151,(Mellivora_capensis:10.69741818,((Eira_barbara:6.239692664,((Martes_flavigula:3.82738819,(Martes_melampus:0.7138868476,Martes_martes:0.7138868236):3.1135015830999997):0.8748571587,Gulo_gulo:4.702245589)…
	TREE tree_9861 = (Ailurus_fulgens:19.3515611,(((Bassariscus_astutus:12.483164756999999,Nasua_nasua:12.483164515):2.03765161,Potos_flavus:14.52081613):3.194754523,((Arctonyx_collaris:2.943402122,Meles_meles:2.9434013982000002):7.716963006,(((((Melogale_everetti:0.0338956204,Melogale_orientalis:0.0338956204):7.433751344,(Melogale_personata:1.103051195,Melogale_moschata:1.103051195):6.36459668600000…
	TREE tree_9752 = (Ailurus_fulgens:21.32805432,(((Bassariscus_astutus:13.442226668,Nasua_nasua:13.442224158):1.85154463,Potos_flavus:15.29377046):4.040135131,((Arctonyx_collaris:3.555093796,Meles_meles:3.5550935173000004):8.15855134,(((((Melogale_moschata:1.520543045,Melogale_personata:1.520543045):2.200680191,(Melogale_everetti:0.05437126611,Melogale_orientalis:0.05437126611):3.6668522773000003):…
	TREE tree_7028 = (((Potos_flavus:13.05576525,(Bassariscus_astutus:11.827894037,Nasua_nasua:11.827894038):1.227872129):4.081690208,((Arctonyx_collaris:3.506431102,Meles_meles:3.506433163):6.164304282,(Mellivora_capensis:9.570051411,((Eira_barbara:5.156667379,(Gulo_gulo:3.933913633,(Martes_flavigula:3.2360881615,(Martes_melampus:1.224728575,Martes_martes:1.2247285749):2.0113596559999998):0.69782540…
	TREE tree_4285 = (((Potos_flavus:15.76220449,(Bassariscus_astutus:14.31706406,Nasua_nasua:14.317064341000002):1.44513847):3.434119822,((Arctonyx_collaris:3.166087797,Meles_meles:3.1660877971):7.708668918,(Mellivora_capensis:10.14285299,((Eira_barbara:7.005883928,((Martes_flavigula:5.242283413,(Martes_melampus:1.299842981,Martes_martes:1.2998429806):3.9424415545):0.7894590102,Gulo_gulo:6.031742704…
	TREE tree_9144 = (Ailurus_fulgens:24.76952304,(((Bassariscus_astutus:17.42127585,Nasua_nasua:17.421274255):2.237141114,Potos_flavus:19.65841696):3.477281083,((Arctonyx_collaris:3.35688689,Meles_meles:3.356885295):8.568185825,(((((((Vormela_peregusna:7.135512484,(Ictonyx_striatus:3.483587218,Poecilogale_albinucha:3.483587218):3.6519259039999996):2.874294628,Lyncodon_patagonicus:10.0098072073):0.25…
	TREE tree_5302 = (((Potos_flavus:18.10848098,(Bassariscus_astutus:16.599308135,Nasua_nasua:16.599307819):1.509171892):5.098798375,((Arctonyx_collaris:3.62905146,Meles_meles:3.6290520921000002):10.58899106,(Mellivora_capensis:13.55312787,((Eira_barbara:8.965678486,((Martes_flavigula:5.300208032,(Martes_melampus:1.749382941,Martes_martes:1.7493829411):3.5508247746999997):1.989273027,Gulo_gulo:7.289…
	TREE tree_4046 = (((Potos_flavus:14.24166869,(Bassariscus_astutus:13.1077857846,Nasua_nasua:13.107785784):1.13388244):2.934359091,((Arctonyx_collaris:3.188771399,Meles_meles:3.1887718677):6.867553766,(Mellivora_capensis:9.811166047,((Eira_barbara:6.681948135,(Gulo_gulo:4.98975891,((Martes_melampus:1.464928522,Martes_martes:1.4649285220000001):2.0576864951,Martes_flavigula:3.5226157207):1.46714389…
	TREE tree_6110 = (((Potos_flavus:15.69173556,(Bassariscus_astutus:13.445679899,Nasua_nasua:13.44567883):2.246054589):3.204687304,((Arctonyx_collaris:3.800480064,Meles_meles:3.8004805988):7.824298964,(Mellivora_capensis:10.82520277,((Eira_barbara:7.050932669,((Martes_flavigula:4.908631633,(Martes_melampus:0.9088794394,Martes_martes:0.9088795462):3.99975433):0.5349810952,Gulo_gulo:5.443613529999999…
	TREE tree_2629 = (((Potos_flavus:17.87759239,(Bassariscus_astutus:15.596536359999998,Nasua_nasua:15.596535772000001):2.281056323):3.992168361,((Arctonyx_collaris:4.095909734,Meles_meles:4.095909733):9.593405021,(Mellivora_capensis:12.75790827,((Eira_barbara:9.108962767,((Martes_flavigula:5.439600928,(Martes_melampus:1.140293777,Martes_martes:1.1402937766):4.2993056804):1.501602961,Gulo_gulo:6.941…
	TREE tree_8268 = (Ailurus_fulgens:21.76904406,(((Bassariscus_astutus:12.575683728000001,Nasua_nasua:12.575685384):2.706571343,Potos_flavus:15.28225535):4.425425347,((Arctonyx_collaris:4.425991448,Meles_meles:4.4259917239):7.828871786,(((((Melogale_personata:1.455573172,(Melogale_orientalis:0.1051140591,Melogale_moschata:0.1051140591):1.350458892):1.806744438,Melogale_everetti:3.26231628489):7.057…
	TREE tree_3572 = (((Potos_flavus:15.81447916,(Bassariscus_astutus:13.081657187000001,Nasua_nasua:13.081657471):2.732823391):4.0184434,((Arctonyx_collaris:3.155248561,Meles_meles:3.1552499781):8.479838692,(Mellivora_capensis:11.51453664,((Eira_barbara:8.502020707,(Gulo_gulo:6.178708191,(Martes_flavigula:4.87090985,(Martes_melampus:1.05413921,Martes_martes:1.05413921):3.8167712065000003):1.30779635…
	TREE tree_3242 = (((Potos_flavus:11.72863378,(Bassariscus_astutus:10.145633608999999,Nasua_nasua:10.145632339999999):1.58300059):3.252713574,((Arctonyx_collaris:2.96298734,Meles_meles:2.9629854356000003):6.065159152,(Mellivora_capensis:8.729807594,((Eira_barbara:5.284094148,(Gulo_gulo:4.381867784,(Martes_flavigula:3.908655816,(Martes_melampus:0.9746533728,Martes_martes:0.9746535209):2.93400159719…
	TREE tree_9655 = (Ailurus_fulgens:18.31549471,(((Bassariscus_astutus:12.712599138000002,Nasua_nasua:12.712600525):1.752011093,Potos_flavus:14.46461069):2.765264479,((Arctonyx_collaris:2.027788608,Meles_meles:2.0277888393):8.06309922,(((((((Vormela_peregusna:5.109445058,(Ictonyx_striatus:3.363374543,Poecilogale_albinucha:3.363374543):1.7460700526):1.920056309,Lyncodon_patagonicus:7.0295022923):0.4…
	TREE tree_5606 = (((Potos_flavus:16.44901736,(Bassariscus_astutus:14.844823874,Nasua_nasua:14.844821921000001):1.604194876):4.857162473,((Arctonyx_collaris:4.433315051,Meles_meles:4.433316446):8.507607815,(Mellivora_capensis:12.35244766,((Eira_barbara:7.698717671,(Gulo_gulo:5.568936258,(Martes_flavigula:4.25220692,(Martes_melampus:1.6728393910000001,Martes_martes:1.6728393912):2.5793661346):1.316…
	TREE tree_0843 = (((Potos_flavus:14.25023047,(Bassariscus_astutus:12.3505758949,Nasua_nasua:12.350573544):1.89965622):3.461735666,((Arctonyx_collaris:2.295746764,Meles_meles:2.2957467641):7.712797873,(Mellivora_capensis:9.881603287,((Eira_barbara:6.021406358,((Martes_flavigula:3.513734428,(Martes_melampus:1.265975906,Martes_martes:1.2659759059):2.24775744069):1.168426388,Gulo_gulo:4.68215964):1.3…
	TREE tree_4296 = (((Potos_flavus:15.67175918,(Bassariscus_astutus:13.967920959999999,Nasua_nasua:13.96792096):1.703839838):3.653444926,((Arctonyx_collaris:3.049698244,Meles_meles:3.0496985137):7.829232306,(Mellivora_capensis:10.54966452,((Eira_barbara:7.149121553,(Gulo_gulo:6.058883447,(Martes_flavigula:4.392036102,(Martes_melampus:1.240127715,Martes_martes:1.2401274449000002):3.1519097374):1.666…
	TREE tree_7501 = (Ailurus_fulgens:20.69604592,(((Bassariscus_astutus:14.416702205,Nasua_nasua:14.416702205):2.684144836,Potos_flavus:17.10084676):3.274072203,((Arctonyx_collaris:3.895766773,Meles_meles:3.8957664935):9.18980004,(((((((Vormela_peregusna:6.759947151,(Ictonyx_striatus:3.370053912,Poecilogale_albinucha:3.370053912):3.3898929599):2.463669048,Lyncodon_patagonicus:9.2236159207):0.4159798…
	TREE tree_5778 = (((Potos_flavus:15.18468053,(Bassariscus_astutus:11.930396586,Nasua_nasua:11.930398204):3.254285019):2.623827498,((Arctonyx_collaris:2.462981989,Meles_meles:2.4629817196):9.017763871,(Mellivora_capensis:11.00090566,((Eira_barbara:7.321909386,(Gulo_gulo:5.750667322,(Martes_flavigula:3.971037673,(Martes_melampus:0.8666513301,Martes_martes:0.8666513840000001):3.1043866137):1.7796301…
	TREE tree_3524 = (((Potos_flavus:14.58169127,(Bassariscus_astutus:11.479505525,Nasua_nasua:11.479505525999999):3.10218574):1.862662029,((Arctonyx_collaris:2.56480178,Meles_meles:2.564802478):7.828512273,(Mellivora_capensis:10.01134626,((Eira_barbara:6.038441458,(Gulo_gulo:5.416844273,(Martes_flavigula:4.272648603,(Martes_melampus:0.962171235,Martes_martes:0.962171235):3.3104783919000003):1.144195…
	TREE tree_5825 = (((Potos_flavus:15.30091325,(Bassariscus_astutus:13.165498486699999,Nasua_nasua:13.165496650000001):2.135417124):3.671910463,((Arctonyx_collaris:2.925422868,Meles_meles:2.925424181):8.17167363,(Mellivora_capensis:10.92842093,((Eira_barbara:7.175371198,(Gulo_gulo:5.596096576,((Martes_melampus:1.211402382,Martes_martes:1.2114023819):3.3714543531,Martes_flavigula:4.5828569980000005)…
	TREE tree_8068 = (Ailurus_fulgens:20.50742744,(((Bassariscus_astutus:12.966640875,Nasua_nasua:12.966640875):2.046963211,Potos_flavus:15.01360465):4.126664903,((Arctonyx_collaris:2.791193328,Meles_meles:2.7911930464):8.412696867,(((((Melogale_everetti:1.868789782,Melogale_orientalis:1.86878972594):2.94053461,(Melogale_personata:1.732804653,Melogale_moschata:1.732804653):3.076519458):5.473165398,((…
	TREE tree_5436 = (((Potos_flavus:15.11611992,(Bassariscus_astutus:12.550051251,Nasua_nasua:12.550048958):2.566070959):3.967064962,((Arctonyx_collaris:3.400691261,Meles_meles:3.4006912615):8.728461885,(Mellivora_capensis:11.41179437,((Eira_barbara:7.093943822,(Gulo_gulo:5.748138908,(Martes_flavigula:4.178234077,(Martes_melampus:0.9855210252,Martes_martes:0.9855210252):3.1927125413):1.569904321):1.…
	TREE tree_2376 = (((Potos_flavus:16.84853042,(Bassariscus_astutus:14.461121110299999,Nasua_nasua:14.461119641):2.387408429):3.10851956,((Arctonyx_collaris:4.21790255,Meles_meles:4.217904899):8.499731892,(Mellivora_capensis:12.05606791,((Eira_barbara:6.842342879,((Martes_flavigula:4.967497637,(Martes_melampus:0.9218552959,Martes_martes:0.9218552079000001):4.045641488749999):0.637283865,Gulo_gulo:5…
	TREE tree_0603 = (((Potos_flavus:16.80934256,(Bassariscus_astutus:14.699538698000001,Nasua_nasua:14.699535873):2.109803576):2.852279235,((Arctonyx_collaris:2.717909912,Meles_meles:2.7179099119):8.838940076,(Mellivora_capensis:10.74204147,((Eira_barbara:7.247367822,((Martes_flavigula:3.945097344,(Martes_melampus:0.7929517056,Martes_martes:0.7929517054999999):3.1521445078):1.691601211,Gulo_gulo:5.6…
	TREE tree_3838 = (((Potos_flavus:14.86353526,(Bassariscus_astutus:13.033891859,Nasua_nasua:13.033889874):1.829644395):3.365020615,((Arctonyx_collaris:3.855103625,Meles_meles:3.855104121):7.673866112,(Mellivora_capensis:11.16335729,((Eira_barbara:7.380975649,((Martes_flavigula:4.034960618,(Martes_melampus:1.074155195,Martes_martes:1.074155195):2.9608046786999997):1.771944495,Gulo_gulo:5.806904368)…
	TREE tree_6667 = (((Potos_flavus:16.66880302,(Bassariscus_astutus:13.949365837,Nasua_nasua:13.949368841000002):2.71943718):2.968600553,((Arctonyx_collaris:3.201826442,Meles_meles:3.201825896):8.720926946,(Mellivora_capensis:11.02987853,((Eira_barbara:7.728875935,(Gulo_gulo:5.204146166,(Martes_flavigula:5.15040504,(Martes_melampus:1.218958318,Martes_martes:1.2189583179999999):3.9314478148000003):0…
	TREE tree_3740 = (((Potos_flavus:14.38395894,(Bassariscus_astutus:12.445735822,Nasua_nasua:12.445736053000001):1.938222188):2.908413502,((Arctonyx_collaris:2.54989795,Meles_meles:2.549897251):7.707014521,(Mellivora_capensis:9.926003693,((Eira_barbara:6.875926478,(((Martes_melampus:1.467715375,Martes_martes:1.4677153747):3.3561501390000004,Martes_flavigula:4.8238655139999995):0.745775493,Gulo_gulo…
	TREE tree_5805 = (((Potos_flavus:13.99411127,(Bassariscus_astutus:11.882364741,Nasua_nasua:11.882364741):2.111746279):3.975258761,((Arctonyx_collaris:3.262007325,Meles_meles:3.2620080883):8.1356987,(Mellivora_capensis:10.48603818,((Eira_barbara:7.575800268,(Gulo_gulo:5.908250837,(Martes_flavigula:3.764691401,(Martes_martes:0.8896380606000001,Martes_melampus:0.8896381368999999):2.8750541036):2.143…
	TREE tree_9535 = (Ailurus_fulgens:24.17639135,(((Bassariscus_astutus:15.62018857,Nasua_nasua:15.620192031999999):3.407173188,Potos_flavus:19.02736207):3.473354441,((Arctonyx_collaris:6.260819568,Meles_meles:6.260817994):7.166874537,(((((((Vormela_peregusna:8.019113963,(Ictonyx_striatus:3.991332588,Poecilogale_albinucha:3.991332588):4.027781689999999):1.301224843,Lyncodon_patagonicus:9.3203378623)…
	TREE tree_0661 = (((Potos_flavus:18.12115333,(Bassariscus_astutus:15.72292835,Nasua_nasua:15.722928652):2.39822709):4.183577557,((Arctonyx_collaris:3.479824707,Meles_meles:3.4798253106):9.389382217,(Mellivora_capensis:12.32978974,((Eira_barbara:8.69422496,((Martes_flavigula:5.549785204,(Martes_melampus:1.142878463,Martes_martes:1.1428784628):4.4069067405):1.427476429,Gulo_gulo:6.977262839):1.7169…
	TREE tree_5058 = (((Potos_flavus:15.19353419,(Bassariscus_astutus:13.129505644000002,Nasua_nasua:13.129505916):2.064025823):4.186953,((Arctonyx_collaris:3.602177633,Meles_meles:3.6021779050000005):8.618349013,(Mellivora_capensis:11.87196005,((Eira_barbara:8.101449698,((Martes_flavigula:5.736285371,(Martes_melampus:0.9449757206,Martes_martes:0.9449757207):4.79130945977):0.8679878687,Gulo_gulo:6.60…
	TREE tree_2219 = (((Potos_flavus:14.65142378,(Bassariscus_astutus:12.568174608,Nasua_nasua:12.568175715):2.083246123):5.675705582,((Arctonyx_collaris:3.910561806,Meles_meles:3.910562082):8.6056883,(Mellivora_capensis:12.059333,((Eira_barbara:8.728606713,(Gulo_gulo:6.81711579,(Martes_flavigula:4.978416043,(Martes_melampus:1.315070464,Martes_martes:1.3150704641):3.6633444709):1.838699747):1.9114912…
	TREE tree_7554 = (Ailurus_fulgens:19.72014631,(((Bassariscus_astutus:12.336751879000001,Nasua_nasua:12.336750300000002):3.18375031,Potos_flavus:15.5205035):3.773046585,((Arctonyx_collaris:3.249864475,Meles_meles:3.2498644752):9.611933867,(((((Melogale_personata:1.176470055,Melogale_moschata:1.176470055):2.299583544,(Melogale_everetti:0.3595455386,Melogale_orientalis:0.3595455386):3.1165070338):7.…
	TREE tree_0734 = (((Potos_flavus:15.69583412,(Bassariscus_astutus:14.159157733,Nasua_nasua:14.159157463):1.536675312):3.868740504,((Arctonyx_collaris:3.854497463,Meles_meles:3.854496386):7.850440275,(Mellivora_capensis:11.49558226,((Eira_barbara:7.551971586,((Martes_flavigula:5.064469653,(Martes_melampus:0.7287318009,Martes_martes:0.72873177404):4.3357365056):0.8398853882,Gulo_gulo:5.904354233):1…
	TREE tree_3633 = (((Potos_flavus:15.93870059,(Bassariscus_astutus:13.5813928729,Nasua_nasua:13.581391516):2.357307447):3.40587617,((Arctonyx_collaris:4.236802056,Meles_meles:4.236801785):8.273494004,(Mellivora_capensis:12.13948968,((Eira_barbara:6.393225118,(Gulo_gulo:5.402690795,(Martes_flavigula:4.404307899,(Martes_melampus:1.28953156,Martes_martes:1.2895312891):3.1147752533000004):0.9983850658…
	TREE tree_3174 = (((Potos_flavus:12.08636936,(Bassariscus_astutus:9.967410392,Nasua_nasua:9.967410392):2.118958748):3.05016831,((Arctonyx_collaris:2.68281095,Meles_meles:2.6828105019999997):6.477115982,(Mellivora_capensis:9.11423358,((Eira_barbara:6.026748772,((Martes_flavigula:3.5612344732,(Martes_melampus:0.9401199557,Martes_martes:0.94012009):2.6211151893):1.269921351,Gulo_gulo:4.831157168):1.…
	TREE tree_5749 = (((Potos_flavus:15.33426689,(Bassariscus_astutus:12.858065965,Nasua_nasua:12.858064467999998):2.476200922):2.62263709,((Arctonyx_collaris:2.988816137,Meles_meles:2.9888168860999995):8.44380841,(Mellivora_capensis:10.96040806,((Eira_barbara:6.116936697,(Gulo_gulo:5.039203595,(Martes_flavigula:3.664928678,(Martes_melampus:1.033039496,Martes_martes:1.0330394957):2.6318879336):1.3742…
	TREE tree_5448 = (((Potos_flavus:15.07967468,(Bassariscus_astutus:13.004393474,Nasua_nasua:13.004394004):2.075284119):4.598402302,((Arctonyx_collaris:3.321419496,Meles_meles:3.3214197605999995):9.263132559,(Mellivora_capensis:12.20446551,((Eira_barbara:6.799140274,(Gulo_gulo:5.292838694,(Martes_flavigula:4.027336541,(Martes_melampus:0.9055075533,Martes_martes:0.9055077654999999):3.121830048699999…
	TREE tree_4798 = (((Potos_flavus:15.90249447,(Bassariscus_astutus:13.0559839683,Nasua_nasua:13.055984761):2.846509711):3.348834177,((Arctonyx_collaris:3.520585249,Meles_meles:3.520586305):8.782095094,(Mellivora_capensis:11.60807837,((Eira_barbara:6.999620972,(Gulo_gulo:4.788580189,(Martes_flavigula:3.916679455,(Martes_melampus:1.713398828,Martes_martes:1.7133988276999998):2.2032818426):0.87189862…
	TREE tree_8468 = (Ailurus_fulgens:17.70454921,(((Bassariscus_astutus:11.258598119000002,Nasua_nasua:11.258599751):1.801706551,Potos_flavus:13.0603049):3.820323732,((Arctonyx_collaris:2.805747314,Meles_meles:2.8057482454000002):7.027724259,(((((Melogale_personata:1.070864908,Melogale_moschata:1.070864908):2.164829921,(Melogale_everetti:0.589913274,Melogale_orientalis:0.5899132739999999):2.64578085…
	TREE tree_6558 = (((Potos_flavus:17.13809648,(Bassariscus_astutus:15.482692816099998,Nasua_nasua:15.482693392):1.655401937):3.086796524,((Arctonyx_collaris:3.385953195,Meles_meles:3.3859531952):8.791175763,(Mellivora_capensis:11.5972078,((Eira_barbara:7.238392764,((Martes_flavigula:5.067988373,(Martes_melampus:1.372112484,Martes_martes:1.3721124835):3.6958747375):1.27565029,Gulo_gulo:6.343638664)…
	TREE tree_8403 = (Ailurus_fulgens:16.24793628,(((Bassariscus_astutus:10.650585134,Nasua_nasua:10.650584922):1.405738052,Potos_flavus:12.05632508):2.997458445,((Arctonyx_collaris:2.891541283,Meles_meles:2.891541072):5.444389915,((((((Melogale_personata:1.045266002,Melogale_moschata:1.045266002):1.521492053,Melogale_orientalis:2.5667582657):3.149605287,Melogale_everetti:5.716363342):1.711171966,(((…
	TREE tree_6825 = (((Potos_flavus:15.42797433,(Bassariscus_astutus:12.484886655,Nasua_nasua:12.484883391):2.943088221):3.210593481,((Arctonyx_collaris:3.053765891,Meles_meles:3.0537653475):7.620385892,(Mellivora_capensis:9.969168779,((Eira_barbara:6.025395912,(Gulo_gulo:5.235704089,(Martes_flavigula:4.281756844,(Martes_melampus:1.070024574,Martes_martes:1.0700245744):3.2117311823):0.9539491482):0.…
	TREE tree_2672 = (((Potos_flavus:13.97058507,(Bassariscus_astutus:12.116378027,Nasua_nasua:12.116376853):1.854207516):3.53985355,((Arctonyx_collaris:2.999339914,Meles_meles:2.999338975):7.432687596,(Mellivora_capensis:9.904682703,((Eira_barbara:5.748389905,((Martes_flavigula:3.625168029,(Martes_melampus:0.6790990679,Martes_martes:0.67909902092):2.9460689607):1.169899611,Gulo_gulo:4.795067405):0.9…
	TREE tree_7727 = (Ailurus_fulgens:18.060857,(((Bassariscus_astutus:13.210796165000001,Nasua_nasua:13.210796408):1.795850725,Potos_flavus:15.00664518):2.043648014,((Arctonyx_collaris:3.16281452,Meles_meles:3.1628135433999995):7.155768296,(((((Melogale_moschata:1.52682732,(Melogale_everetti:1.236941111,Melogale_personata:1.236941111):0.289886209):1.294067892,Melogale_orientalis:2.8208945288000002):…
	TREE tree_1195 = (((Potos_flavus:12.93789689,(Bassariscus_astutus:11.620091779000001,Nasua_nasua:11.620092007):1.317805795):3.234255295,((Arctonyx_collaris:2.769604441,Meles_meles:2.7696032973999998):8.052964974,(Mellivora_capensis:10.04607752,((Eira_barbara:5.499616842,((Martes_flavigula:3.806721062,(Martes_melampus:0.9753031039,Martes_martes:0.9753031039):2.8314167232):0.6200660705,Gulo_gulo:4.…
	TREE tree_1241 = (((Potos_flavus:14.13935402,(Bassariscus_astutus:11.863546054,Nasua_nasua:11.863546790000001):2.27580576):2.901821495,((Arctonyx_collaris:2.994777331,Meles_meles:2.9947785582):7.406395762,(Mellivora_capensis:10.20614214,((Eira_barbara:6.694236893,((Martes_flavigula:4.461542723,(Martes_melampus:0.6904950373,Martes_martes:0.6904950619):3.7710481764000003):0.504086152,Gulo_gulo:4.96…
	TREE tree_2321 = (((Potos_flavus:17.39101985,(Bassariscus_astutus:13.361145615,Nasua_nasua:13.361142398):4.029874525):1.857315767,((Arctonyx_collaris:3.935053982,Meles_meles:3.9350533977):8.835600016,(Mellivora_capensis:11.83101731,((Eira_barbara:8.163035974,(Gulo_gulo:6.750068635,(Martes_flavigula:4.773214003,(Martes_melampus:1.074282561,Martes_martes:1.0742827073):3.6989326116999997):1.97685317…
	TREE tree_2002 = (((Potos_flavus:16.25848366,(Bassariscus_astutus:14.571232626,Nasua_nasua:14.571229834):1.687251309):4.915529528,((Arctonyx_collaris:4.584014765,Meles_meles:4.584014765):8.670761576,(Mellivora_capensis:12.29412532,((Eira_barbara:8.199857225,(Gulo_gulo:5.536722621,(Martes_flavigula:5.05638314,(Martes_melampus:1.150904818,Martes_martes:1.1509048181):3.9054774841000004):0.4803411573…
	TREE tree_3676 = (((Potos_flavus:16.80846696,(Bassariscus_astutus:13.009699100999999,Nasua_nasua:13.009699894):3.798767071):2.649227325,((Arctonyx_collaris:3.07739605,Meles_meles:3.0773955212):9.381756204,(Mellivora_capensis:11.74967003,((Eira_barbara:7.360104913,(Gulo_gulo:6.027241612,(Martes_flavigula:4.419371802,(Martes_melampus:0.867515884,Martes_martes:0.86751596344):3.5518567125000002):1.60…
	TREE tree_7756 = (Ailurus_fulgens:22.43560072,(((Bassariscus_astutus:15.648600837999998,Nasua_nasua:15.648600837):3.406011807,Potos_flavus:19.05461566):2.382164539,((Arctonyx_collaris:4.663737539,Meles_meles:4.663736936599999):8.252150766,((((((Melogale_personata:1.108537106,Melogale_moschata:1.108537106):1.082494527,Melogale_orientalis:2.1910316326):4.218897332,Melogale_everetti:6.409929266):4.8…
	TREE tree_4267 = (((Potos_flavus:17.78819211,(Bassariscus_astutus:15.8632744471,Nasua_nasua:15.863276137):1.924915977):2.566772769,((Arctonyx_collaris:3.513949874,Meles_meles:3.513950719):8.2496749,(Mellivora_capensis:10.98393874,((Eira_barbara:6.763975906,(Gulo_gulo:5.476014944,(Martes_flavigula:4.672508777,(Martes_melampus:1.344386584,Martes_martes:1.3443865844):3.3281221921000004):0.8035072933…
	TREE tree_8739 = (Ailurus_fulgens:26.4065342,(((Bassariscus_astutus:15.0151835968,Nasua_nasua:15.015182311):4.110345962,Potos_flavus:19.12552827):4.945294188,((Arctonyx_collaris:3.871867847,Meles_meles:3.8718678465):9.56908826,((((Melogale_orientalis:4.878632944,(Melogale_personata:1.077155565,(Melogale_moschata:0.9827080354,Melogale_everetti:0.9827080354):0.09444756154):3.8014777009999996):7.341…
	TREE tree_5553 = (((Potos_flavus:17.01368487,(Bassariscus_astutus:15.540021325,Nasua_nasua:15.540021901):1.473663262):3.76424327,((Arctonyx_collaris:4.271246497,Meles_meles:4.271248803):9.167815421,(Mellivora_capensis:12.94126283,((Eira_barbara:8.213565267,(((Martes_melampus:1.254609584,Martes_martes:1.2546095841):3.7456159084,Martes_flavigula:5.000225781):0.9254526913,Gulo_gulo:5.925677319):2.28…
	TREE tree_1291 = (((Potos_flavus:14.55816188,(Bassariscus_astutus:13.014545639,Nasua_nasua:13.014544663):1.543617701):3.665458445,((Arctonyx_collaris:3.083148762,Meles_meles:3.083149249):8.140095658,(Mellivora_capensis:10.35716655,((Eira_barbara:6.937192103,(Gulo_gulo:6.219208585,(Martes_flavigula:4.993001611,(Martes_melampus:0.7428831277,Martes_martes:0.7428828836000001):4.2501162869):1.22620868…
	TREE tree_6236 = (((Potos_flavus:18.83932325,(Bassariscus_astutus:16.331740845,Nasua_nasua:16.331739553):2.507581116):3.558866207,((Arctonyx_collaris:4.177696743,Meles_meles:4.1776954521):9.677862164,(Mellivora_capensis:13.40323878,((Eira_barbara:7.858654013,((Martes_flavigula:5.583630407,(Martes_melampus:1.577207456,Martes_martes:1.5772074561):4.0064222732):0.9621017154,Gulo_gulo:6.545732122):1.…
	TREE tree_2924 = (((Potos_flavus:16.31168061,(Bassariscus_astutus:14.165599070999999,Nasua_nasua:14.165598765):2.146083995):5.104877311,((Arctonyx_collaris:4.75903722,Meles_meles:4.759039063):7.973994463,(Mellivora_capensis:11.89139688,((Eira_barbara:8.193353523,(Gulo_gulo:6.358369939,(Martes_flavigula:4.613353598,(Martes_melampus:1.366514956,Martes_martes:1.3665149561):3.2468379359000004):1.7450…
	TREE tree_1790 = (((Potos_flavus:12.16333061,(Bassariscus_astutus:10.4482990042,Nasua_nasua:10.448299390999999):1.715031023):3.260136948,((Arctonyx_collaris:2.531760411,Meles_meles:2.5317596366):6.346247989,(Mellivora_capensis:8.394247742,((Eira_barbara:4.803753905,((Martes_flavigula:2.730764427,(Martes_melampus:0.9254178495,Martes_martes:0.9254178495000001):1.8053465778000002):1.454002811,Gulo_g…
	TREE tree_4998 = (((Potos_flavus:15.71811489,(Bassariscus_astutus:12.709286096700001,Nasua_nasua:12.709286096):3.008831602):4.380832107,((Arctonyx_collaris:3.175795028,Meles_meles:3.1757961516999997):9.176966733,(Mellivora_capensis:11.80071946,((Eira_barbara:7.871988757,(Gulo_gulo:6.343250174,(Martes_flavigula:5.463333615,(Martes_melampus:1.2135464,Martes_martes:1.213546681):4.2497872157):0.87991…
	TREE tree_9583 = (Ailurus_fulgens:17.93936999,(((Bassariscus_astutus:11.280091306,Nasua_nasua:11.280092):1.823859665,Potos_flavus:13.10395305):3.132457509,((Arctonyx_collaris:3.865688046,Meles_meles:3.865687352):5.944616904,((((((Melogale_everetti:0.2655732097,Melogale_moschata:0.2655732097):1.098293684,Melogale_personata:1.363866894):1.506239922,Melogale_orientalis:2.8701070467000003):5.98920857…
	TREE tree_3937 = (((Potos_flavus:14.83036559,(Bassariscus_astutus:12.7003856047,Nasua_nasua:12.700385604000001):2.129979019):2.413403255,((Arctonyx_collaris:3.289918249,Meles_meles:3.2899172777000003):7.909005333,(Mellivora_capensis:10.47946473,((Eira_barbara:5.766534451,((Martes_flavigula:3.607723161,(Martes_melampus:0.8063420734,Martes_martes:0.8063423163):2.8013800671999998):0.8997167718,Gulo_…
	TREE tree_9341 = (Ailurus_fulgens:19.71654881,(((Bassariscus_astutus:12.56065588,Nasua_nasua:12.560654631):1.81101267,Potos_flavus:14.37166705):3.481782452,((Arctonyx_collaris:3.57256353,Meles_meles:3.572562531):6.945732952,(((((((Vormela_peregusna:5.942162244,(Ictonyx_striatus:2.929916241,Poecilogale_albinucha:2.929916241):3.0122467520000002):1.584008014,Lyncodon_patagonicus:7.5261715567):0.6526…
	TREE tree_1470 = (((Potos_flavus:15.67353045,(Bassariscus_astutus:14.508772271000002,Nasua_nasua:14.508770446):1.164759485):3.768531013,((Arctonyx_collaris:3.990917622,Meles_meles:3.9909152740000002):8.272971769,(Mellivora_capensis:11.41088175,((Eira_barbara:7.894699845,((Martes_flavigula:5.460324145,(Martes_melampus:0.8603793078,Martes_martes:0.8603793078900001):4.5999443156):0.9339601086,Gulo_g…
	TREE tree_3488 = (((Potos_flavus:13.19648132,(Bassariscus_astutus:11.3076392402,Nasua_nasua:11.307639886):1.888841003):2.54939707,((Arctonyx_collaris:2.265479297,Meles_meles:2.2654803725):7.466220156,(Mellivora_capensis:9.599756513,((Eira_barbara:6.209148998,(Gulo_gulo:3.977449055,((Martes_melampus:0.924869082,Martes_martes:0.9248692971000001):2.5468267331999996,Martes_flavigula:3.471695170200000…
	TREE tree_9069 = (Ailurus_fulgens:25.07759066,(((Bassariscus_astutus:15.119062124,Nasua_nasua:15.119060819999998):3.055910083,Potos_flavus:18.17497188):5.407289866,((Arctonyx_collaris:3.004063761,Meles_meles:3.0040637612000003):10.42090572,(((((((Vormela_peregusna:6.34181706,(Ictonyx_striatus:3.219736168,Poecilogale_albinucha:3.219736168):3.1220818689999996):2.678401229,Lyncodon_patagonicus:9.020…
	TREE tree_7064 = (((Potos_flavus:17.37901468,(Bassariscus_astutus:14.208611274999999,Nasua_nasua:14.208610420000001):3.170404261):3.51976503,((Arctonyx_collaris:4.035331118,Meles_meles:4.0353308337):7.874069175,(Mellivora_capensis:11.85141659,((Eira_barbara:7.763753717,(Gulo_gulo:6.578677295,(Martes_flavigula:4.991669049,(Martes_martes:1.1127153054,Martes_melampus:1.1127153053):3.8789543139):1.58…
	TREE tree_8786 = (Ailurus_fulgens:26.36098004,(((Bassariscus_astutus:16.182837706999997,Nasua_nasua:16.18284131):3.817041596,Potos_flavus:19.99988291):3.881448355,((Arctonyx_collaris:3.678884362,Meles_meles:3.6788853448):9.838826268,(((((((Vormela_peregusna:5.541654705,(Ictonyx_striatus:3.272369562,Poecilogale_albinucha:3.272369562):2.2692854711):3.265178964,Lyncodon_patagonicus:8.806833341099999…
	TREE tree_3705 = (((Potos_flavus:13.68452651,(Bassariscus_astutus:11.501872518999999,Nasua_nasua:11.501873861):2.182653766):2.055487035,((Arctonyx_collaris:3.131580607,Meles_meles:3.1315797119999997):6.579361664,(Mellivora_capensis:9.385545304,((Eira_barbara:6.917127285,(Gulo_gulo:4.862100636,(Martes_flavigula:3.767173779,(Martes_melampus:0.9367818911,Martes_martes:0.9367816674):2.8303907691):1.0…
	TREE tree_5511 = (((Potos_flavus:17.36859589,(Bassariscus_astutus:14.506060322,Nasua_nasua:14.506056947000001):2.862538941):3.126227252,((Arctonyx_collaris:3.599555348,Meles_meles:3.599555067):9.572617607,(Mellivora_capensis:12.14184024,((Eira_barbara:7.169229639,(Gulo_gulo:5.216070785,(Martes_flavigula:4.827122161,(Martes_melampus:1.733931937,Martes_martes:1.7339319374):3.0931899425000005):0.388…
	TREE tree_4630 = (((Potos_flavus:14.43558798,(Bassariscus_astutus:12.564049336,Nasua_nasua:12.564051125999999):1.871537106):3.584483098,((Arctonyx_collaris:3.748640212,Meles_meles:3.748638934):7.58518119,(Mellivora_capensis:10.45026235,((Eira_barbara:7.659852221,((Martes_flavigula:4.28609623,(Martes_melampus:0.6165938101,Martes_martes:0.6165938101):3.6695013976999995):1.092572221,Gulo_gulo:5.3786…
	TREE tree_2356 = (((Potos_flavus:15.26882431,(Bassariscus_astutus:12.054604053,Nasua_nasua:12.054608447):3.214218451):2.762144946,((Arctonyx_collaris:3.328743222,Meles_meles:3.3287445147):7.906665693,(Mellivora_capensis:11.04321337,((Eira_barbara:6.897354109,((Martes_flavigula:4.127694639,(Martes_melampus:0.6994270025,Martes_martes:0.69942687325):3.42826792008):0.9005249418,Gulo_gulo:5.028220097)…
	TREE tree_7862 = (Ailurus_fulgens:17.90605016,(((Bassariscus_astutus:11.935501959,Nasua_nasua:11.935504009999999):1.557359316,Potos_flavus:13.49286196):3.15283709,((Arctonyx_collaris:3.972215852,Meles_meles:3.9722174480000003):6.064796486,(((((((Vormela_peregusna:5.179717794,(Ictonyx_striatus:2.567016516,Poecilogale_albinucha:2.567016516):2.6127005938999996):2.452684861,Lyncodon_patagonicus:7.632…
	TREE tree_5221 = (((Potos_flavus:14.0334918,(Bassariscus_astutus:11.4273751558,Nasua_nasua:11.427374144):2.606116894):3.209612121,((Arctonyx_collaris:3.243115738,Meles_meles:3.2431149799999996):7.831446492,(Mellivora_capensis:10.39926775,((Eira_barbara:6.886326705,(Gulo_gulo:5.754184272,(Martes_flavigula:4.967438781,(Martes_melampus:0.9048941932,Martes_martes:0.90489424379):4.062544588):0.7867457…
	TREE tree_8470 = (Ailurus_fulgens:17.91496029,(((Bassariscus_astutus:11.745564674,Nasua_nasua:11.745562494):1.981144938,Potos_flavus:13.72670986):3.516894924,((Arctonyx_collaris:2.689609623,Meles_meles:2.6896105923):7.114328371,(((((Melogale_moschata:1.942146495,Melogale_personata:1.942146495):1.825283968,(Melogale_everetti:0.674457672,Melogale_orientalis:0.6744577205):3.092973518):4.739580902,((…
	TREE tree_8799 = (Ailurus_fulgens:26.0753168,(((Bassariscus_astutus:15.496893211,Nasua_nasua:15.496891294000001):4.523460882,Potos_flavus:20.02035218):3.703687301,((Arctonyx_collaris:3.448687451,Meles_meles:3.4486874505999996):9.322836439,(((((Melogale_moschata:1.47937609,(Melogale_everetti:0.1078922534,Melogale_personata:0.1078922534):1.371483773):2.753899352,Melogale_orientalis:4.2332760168):7.…
	TREE tree_2655 = (((Potos_flavus:13.41351359,(Bassariscus_astutus:12.338772851,Nasua_nasua:12.338775545):1.074740061):3.59626585,((Arctonyx_collaris:2.80752912,Meles_meles:2.807529793):7.288538025,(Mellivora_capensis:9.579062185,((Eira_barbara:5.608545152,((Martes_flavigula:3.563051795,(Martes_melampus:0.6588428216,Martes_martes:0.6588426646):2.9042087494):0.8063467548,Gulo_gulo:4.3693972033):1.2…
	TREE tree_8427 = (Ailurus_fulgens:20.26927017,(((Bassariscus_astutus:12.403883251,Nasua_nasua:12.403884302):2.36235981,Potos_flavus:14.76624332):4.578512412,((Arctonyx_collaris:2.762756273,Meles_meles:2.7627560105):8.026069674,((((((Melogale_personata:0.2786489861,Melogale_orientalis:0.2786489861):2.306889574,Melogale_moschata:2.58553856):1.076920909,Melogale_everetti:3.662459469):5.650372659,(((…
	TREE tree_6573 = (((Potos_flavus:18.14244925,(Bassariscus_astutus:15.626528247,Nasua_nasua:15.626529722):2.515918935):2.414232239,((Arctonyx_collaris:3.808115093,Meles_meles:3.8081162729000004):8.739811059,(Mellivora_capensis:12.15566761,((Eira_barbara:8.022995848,(Gulo_gulo:5.563842552,(Martes_flavigula:4.838875748,(Martes_melampus:1.280009172,Martes_martes:1.2800088775):3.5588659865):0.72496680…
	TREE tree_2636 = (((Potos_flavus:14.26312776,(Bassariscus_astutus:12.447894969,Nasua_nasua:12.447897321):1.815232796):3.22332684,((Arctonyx_collaris:3.109985494,Meles_meles:3.1099876105):7.648948405,(Mellivora_capensis:10.15272094,((Eira_barbara:6.507810115,((Martes_flavigula:4.004870279,(Martes_melampus:0.8236364443,Martes_martes:0.8236364444):3.1812349636):0.8677498072,Gulo_gulo:4.872621262):1.…
	TREE tree_9191 = (Ailurus_fulgens:26.11369017,(((Bassariscus_astutus:16.746831991,Nasua_nasua:16.746831995):3.393105953,Potos_flavus:20.13993795):4.366673609,((Arctonyx_collaris:4.615643871,Meles_meles:4.615642875):9.522799539,((((((Melogale_orientalis:0.1258961204,Melogale_personata:0.1258961204):0.321858637,Melogale_moschata:0.4477546577):3.490059616,Melogale_everetti:3.93781409098):8.079432129…
	TREE tree_0303 = (((Potos_flavus:12.88980464,(Bassariscus_astutus:11.791272677,Nasua_nasua:11.7912729):1.098532853):4.262670451,((Arctonyx_collaris:2.731840193,Meles_meles:2.7318404164):7.07720221,(Mellivora_capensis:9.234389007,((Eira_barbara:6.045207455,(Gulo_gulo:4.889250089,(Martes_flavigula:3.2098576789,(Martes_melampus:1.327220265,Martes_martes:1.3272202652):1.8826371902999999):1.679392633)…
	TREE tree_6963 = (((Potos_flavus:13.08650741,(Bassariscus_astutus:10.361344474000001,Nasua_nasua:10.361346681):2.725160733):3.433170905,((Arctonyx_collaris:3.264487879,Meles_meles:3.264487658):6.568615519,(Mellivora_capensis:9.210290909,((Eira_barbara:5.874396736,(Gulo_gulo:4.385571102,(Martes_flavigula:3.187311268,(Martes_melampus:0.8352162024,Martes_martes:0.8352162025000001):2.3520941836):1.19…
	TREE tree_0952 = (((Potos_flavus:15.80458858,(Bassariscus_astutus:14.399731655,Nasua_nasua:14.399728087):1.404858568):3.564404655,((Arctonyx_collaris:2.501036066,Meles_meles:2.5010360665):9.59129276,(Mellivora_capensis:11.20113587,((Eira_barbara:6.614913465,(Gulo_gulo:6.104387392,(Martes_flavigula:4.936796779,(Martes_melampus:1.149101043,Martes_martes:1.1491010427):3.7876946383999996):1.167590613…
	TREE tree_9823 = (Ailurus_fulgens:17.68568822,(((Bassariscus_astutus:12.475021420000001,Nasua_nasua:12.475022599999999):2.052841734,Potos_flavus:14.52786245):1.845180142,((Arctonyx_collaris:3.407441524,Meles_meles:3.4074434112):6.029675869,(((((Melogale_personata:1.269568956,Melogale_moschata:1.269568956):2.590726331,(Melogale_everetti:0.01962019965,Melogale_orientalis:0.01962019965):3.8406746015…
	TREE tree_5122 = (((Potos_flavus:15.36404043,(Bassariscus_astutus:12.569007476,Nasua_nasua:12.569005057000002):2.795032684):2.281886632,((Arctonyx_collaris:3.914443099,Meles_meles:3.9144432336):8.537410982,(Mellivora_capensis:11.47619519,((Eira_barbara:8.07859653,(Gulo_gulo:6.27351593,(Martes_flavigula:5.272129829,(Martes_melampus:1.149726549,Martes_martes:1.1497268178):4.1224030109):1.0013861):1…
	TREE tree_8680 = (Ailurus_fulgens:20.43754862,(((Bassariscus_astutus:12.390632362,Nasua_nasua:12.390633115):2.866569273,Potos_flavus:15.2572049):3.611871609,((Arctonyx_collaris:3.253098703,Meles_meles:3.2530971956):7.633420663,(((((Melogale_personata:1.201380039,(Melogale_moschata:0.4107350164,Melogale_orientalis:0.4107350164):0.7906450222):1.393894584,Melogale_everetti:2.5952747983999997):7.0532…
	TREE tree_6489 = (((Potos_flavus:17.83353021,(Bassariscus_astutus:14.735884923,Nasua_nasua:14.735883501):3.097646709):2.200978967,((Arctonyx_collaris:3.599660027,Meles_meles:3.59966088):9.399526675,(Mellivora_capensis:11.95522567,((Eira_barbara:7.391499005,((Martes_flavigula:4.741693317,(Martes_melampus:1.063984273,Martes_martes:1.0639845576):3.6777079055):1.215409544,Gulo_gulo:5.957102291):1.434…
	TREE tree_5388 = (((Potos_flavus:15.22221987,(Bassariscus_astutus:12.811884015,Nasua_nasua:12.811884016):2.410336136):5.009813828,((Arctonyx_collaris:4.194019339,Meles_meles:4.194020467):9.210251596,(Mellivora_capensis:12.90192807,((Eira_barbara:7.928085068,(Gulo_gulo:6.234696509,(Martes_flavigula:5.321097785,(Martes_melampus:2.002125721,Martes_martes:2.0021257208999996):3.3189720634):0.913598442…
	TREE tree_0229 = (((Potos_flavus:14.89497502,(Bassariscus_astutus:11.345658052,Nasua_nasua:11.345655955):3.549316735):2.139328283,((Arctonyx_collaris:2.941618593,Meles_meles:2.9416175909):7.095080048,(Mellivora_capensis:9.693020948,((Eira_barbara:5.437754523,(Gulo_gulo:4.490831533,(Martes_flavigula:3.259979608,(Martes_melampus:1.024831252,Martes_martes:1.0248312518):2.2351483565):1.230851925):0.9…
	TREE tree_0447 = (((Potos_flavus:14.23443641,(Bassariscus_astutus:11.582609138999999,Nasua_nasua:11.582609139):2.651827272):3.112144643,((Arctonyx_collaris:3.517581148,Meles_meles:3.517581148):6.441773082,(Mellivora_capensis:9.524154857,((Eira_barbara:6.367309126,(Gulo_gulo:4.80206643,(Martes_flavigula:4.204196908,(Martes_melampus:1.200537815,Martes_martes:1.2005375835):3.0036592557):0.5978685941…
	TREE tree_2191 = (((Potos_flavus:9.636274012,(Bassariscus_astutus:8.190623342,Nasua_nasua:8.190621531000001):1.445652843):3.072161633,((Arctonyx_collaris:2.111030568,Meles_meles:2.111029843):5.568573825,(Mellivora_capensis:7.511982903,((Eira_barbara:5.171337231,((Martes_flavigula:3.136178472,(Martes_melampus:0.6183175689,Martes_martes:0.618317569):2.5178609025):1.126252958,Gulo_gulo:4.26243142999…
	TREE tree_5118 = (((Potos_flavus:17.26751938,(Bassariscus_astutus:14.040209326,Nasua_nasua:14.040211503):3.227307875):3.245687606,((Arctonyx_collaris:4.517203676,Meles_meles:4.517205541):9.472346186,(Mellivora_capensis:13.21646623,((Eira_barbara:9.508561501,(Gulo_gulo:7.776697069,(Martes_flavigula:6.353248938,(Martes_melampus:1.475241597,Martes_martes:1.4752415975):4.8780073398):1.423448131):1.73…
	TREE tree_8642 = (Ailurus_fulgens:18.99317487,(((Bassariscus_astutus:12.098886631,Nasua_nasua:12.098889037):1.676906389,Potos_flavus:13.77579278):3.701911323,((Arctonyx_collaris:2.899987396,Meles_meles:2.8999865306):7.659847775,((((Melogale_everetti:4.6623483,(Melogale_moschata:1.459111614,(Melogale_personata:1.024622447,Melogale_orientalis:1.024622447):0.4344889262):3.2032350019):4.244834874,(((…
	TREE tree_0780 = (((Potos_flavus:14.4878462,(Bassariscus_astutus:13.114928018,Nasua_nasua:13.114926273000002):1.37291993):3.916740036,((Arctonyx_collaris:3.00052889,Meles_meles:3.0005273704):7.542853327,(Mellivora_capensis:10.29117277,((Eira_barbara:6.432639321,(((Martes_melampus:0.8779044963,Martes_martes:0.8779044963):3.3969529721000002,Martes_flavigula:4.2748574690000005):0.6567354045,Gulo_gul…
	TREE tree_4473 = (((Potos_flavus:14.05415842,(Bassariscus_astutus:12.1063206733,Nasua_nasua:12.106320439000001):1.947838682):2.683664085,((Arctonyx_collaris:2.871290913,Meles_meles:2.8712918516):7.5350719,(Mellivora_capensis:9.004570777,((Eira_barbara:6.933365595,(Gulo_gulo:5.016745137,(Martes_flavigula:3.860440595,(Martes_melampus:1.175183698,Martes_martes:1.1751836977):2.6852564273999997):1.156…
	TREE tree_4269 = (((Potos_flavus:17.11251871,(Bassariscus_astutus:14.825723414999999,Nasua_nasua:14.825722864):2.28679227):2.791061124,((Arctonyx_collaris:3.640287557,Meles_meles:3.640288108):8.034254315,(Mellivora_capensis:11.03741075,((Eira_barbara:6.375399659,(Gulo_gulo:5.888302876,(Martes_flavigula:4.704459331,(Martes_melampus:1.356770956,Martes_martes:1.3567709559):3.3476880991):1.183843545)…
	TREE tree_2834 = (((Potos_flavus:12.16900314,(Bassariscus_astutus:10.526550974000001,Nasua_nasua:10.526548864999999):1.642452801):2.970641764,((Arctonyx_collaris:2.874803182,Meles_meles:2.8748029710000003):5.776024234,(Mellivora_capensis:8.596507148,((Eira_barbara:5.89659372,(Gulo_gulo:3.343083536,(Martes_flavigula:2.818125381,(Martes_melampus:0.8297867979,Martes_martes:0.829786798):1.9883388151)…
	TREE tree_5935 = (((Potos_flavus:16.48117509,(Bassariscus_astutus:13.471101262000001,Nasua_nasua:13.471100449):3.010074646):3.442328748,((Arctonyx_collaris:3.782154877,Meles_meles:3.782155419):8.582097515,(Mellivora_capensis:11.54670715,((Eira_barbara:7.735952789,((Martes_flavigula:4.643243844,(Martes_melampus:1.331517505,Martes_martes:1.3315175054):3.3117257959):1.240670522,Gulo_gulo:5.883914365…
	TREE tree_1635 = (((Potos_flavus:13.77110657,(Bassariscus_astutus:12.222813193,Nasua_nasua:12.22281391):1.548293857):5.274177099,((Arctonyx_collaris:3.596403435,Meles_meles:3.596403435):6.286226888,(Mellivora_capensis:9.412618634,((Eira_barbara:5.423527457,((Martes_flavigula:3.871320266,(Martes_melampus:1.395247664,Martes_martes:1.3952476642999998):2.4760714058):0.3663953019,Gulo_gulo:4.237714133…
	TREE tree_9178 = (Ailurus_fulgens:26.97011167,(((Bassariscus_astutus:17.962770187,Nasua_nasua:17.962771521):2.640266895,Potos_flavus:20.60303808):4.250049198,((Arctonyx_collaris:3.519445555,Meles_meles:3.51944422):10.03110022,((((Melogale_everetti:5.315520491,((Melogale_orientalis:0.8101696222,Melogale_personata:0.8101696222):0.4861425502,Melogale_moschata:1.296312172):4.0192079849999995):6.73731…
	TREE tree_6638 = (((Potos_flavus:15.46144057,(Bassariscus_astutus:12.882525789999999,Nasua_nasua:12.882523657):2.578914247):3.847963789,((Arctonyx_collaris:3.365167843,Meles_meles:3.3651667769999998):8.475896178,(Mellivora_capensis:11.27561957,((Eira_barbara:5.827745685,(Gulo_gulo:5.42202224,(Martes_flavigula:4.6110170053,(Martes_melampus:1.219100079,Martes_martes:1.2191000792):3.3919166596):0.81…
	TREE tree_7841 = (Ailurus_fulgens:20.92844922,(((Bassariscus_astutus:13.026901558999999,Nasua_nasua:13.02689767):2.583132859,Potos_flavus:15.61003247):3.831774629,((Arctonyx_collaris:4.798791561,Meles_meles:4.79879045):7.004873674,(((((((Vormela_peregusna:6.011560495,(Ictonyx_striatus:4.183311598,Poecilogale_albinucha:4.183311598):1.8282475078):2.751058023,Lyncodon_patagonicus:8.7626185171):0.699…
	TREE tree_1144 = (((Potos_flavus:11.85563404,(Bassariscus_astutus:8.952018298,Nasua_nasua:8.952018956):2.903615083):3.00198323,((Arctonyx_collaris:2.39722071,Meles_meles:2.3972218071):7.559655422,(Mellivora_capensis:9.080678859,((Eira_barbara:5.442430561,(Gulo_gulo:4.034432006,(Martes_flavigula:2.851831754,(Martes_melampus:0.5969601438,Martes_martes:0.5969601438000001):2.2548706664):1.1826022258)…
	TREE tree_5466 = (((Potos_flavus:16.6584305,(Bassariscus_astutus:13.898831423,Nasua_nasua:13.898831422):2.759601883):4.146991834,((Arctonyx_collaris:3.697920007,Meles_meles:3.697919445):9.529464346,(Mellivora_capensis:12.67015265,((Eira_barbara:7.260943928,(Gulo_gulo:5.387063239,(Martes_flavigula:4.901027083,(Martes_melampus:0.871416703,Martes_martes:0.8714167310900001):4.0296112223):0.486034191)…
	TREE tree_0735 = (((Potos_flavus:15.50786313,(Bassariscus_astutus:14.187249947,Nasua_nasua:14.187250214000002):1.320613446):3.822409536,((Arctonyx_collaris:3.518899174,Meles_meles:3.518900238):8.28915697,(Mellivora_capensis:11.42659346,((Eira_barbara:7.160251896,((Martes_flavigula:4.899573448,(Martes_melampus:0.7232031249,Martes_martes:0.7232033111999999):4.1763700574):0.8367795765,Gulo_gulo:5.73…
	TREE tree_7771 = (Ailurus_fulgens:17.36208876,(((Bassariscus_astutus:11.771619484999999,Nasua_nasua:11.771618333):1.40934392,Potos_flavus:13.18096364):3.163485312,((Arctonyx_collaris:3.80830568,Meles_meles:3.8083063719999997):6.309979644,(((((Melogale_moschata:1.390332696,Melogale_personata:1.390332696):1.619558998,(Melogale_orientalis:2.17011009,Melogale_everetti:2.1701100905999997):0.8397816043…
	TREE tree_2237 = (((Potos_flavus:10.55152665,(Bassariscus_astutus:7.835581983199999,Nasua_nasua:7.835581983):2.715944666):2.789338696,((Arctonyx_collaris:1.680331307,Meles_meles:1.6803313062):6.11513478,(Mellivora_capensis:7.346423657,((Eira_barbara:5.516040011,(Gulo_gulo:4.148024925,(Martes_flavigula:2.961408698,(Martes_melampus:1.009917447,Martes_martes:1.0099174468):1.9514905235):1.186616773):…
	TREE tree_0205 = (((Potos_flavus:13.91773241,(Bassariscus_astutus:12.398503647999998,Nasua_nasua:12.398501631999999):1.519228509):5.16379596,((Arctonyx_collaris:3.102910591,Meles_meles:3.102910843):7.605754978,(Mellivora_capensis:10.30959899,((Eira_barbara:6.518364506,((Martes_flavigula:3.905666677,(Martes_melampus:0.9213277561,Martes_martes:0.9213275042):2.9843386683000004):0.6343337826,Gulo_gul…
	TREE tree_2843 = (((Potos_flavus:12.46674093,(Bassariscus_astutus:10.38441401,Nasua_nasua:10.384414225):2.082324769):2.763718191,((Arctonyx_collaris:2.664014549,Meles_meles:2.664013688):6.326161609,(Mellivora_capensis:8.873878213,((Eira_barbara:5.942552386,((Martes_flavigula:3.213601264,(Martes_melampus:0.7960756516,Martes_martes:0.7960756516):2.4175256129):1.077236691,Gulo_gulo:4.290837309000000…
	TREE tree_9435 = (Ailurus_fulgens:19.75393622,(((Bassariscus_astutus:12.801693837,Nasua_nasua:12.80169232):2.473475997,Potos_flavus:15.2751711):2.542963392,((Arctonyx_collaris:2.82540756,Meles_meles:2.8254070545000003):7.245019356,((((Melogale_orientalis:2.722046638,((Melogale_personata:1.012565101,Melogale_everetti:1.012565101):0.2187121059,Melogale_moschata:1.231277157):1.4907706696999998):6.57…
	TREE tree_2195 = (((Potos_flavus:10.22017626,(Bassariscus_astutus:8.3708571329,Nasua_nasua:8.370859016999999):1.849319313):3.325399064,((Arctonyx_collaris:2.285266186,Meles_meles:2.285266751):5.796946742,(Mellivora_capensis:7.817770738,((Eira_barbara:6.123520435,((Martes_flavigula:3.47235911,(Martes_melampus:0.7119732184,Martes_martes:0.7119732184):2.7603866443):1.084743018,Gulo_gulo:4.557102504)…
	TREE tree_1076 = (((Potos_flavus:12.42919635,(Bassariscus_astutus:10.166982971,Nasua_nasua:10.166984708):2.262211642):2.289581946,((Arctonyx_collaris:2.681547364,Meles_meles:2.6815477982):7.583699514,(Mellivora_capensis:9.620236399,((Eira_barbara:5.237310293,(Gulo_gulo:4.222768146,(Martes_flavigula:3.542882672,(Martes_melampus:0.7385401574,Martes_martes:0.73854011392):2.8043427313000002):0.679885…
	TREE tree_8031 = (Ailurus_fulgens:19.75111642,(((Bassariscus_astutus:12.5621361688,Nasua_nasua:12.562135632):2.102377682,Potos_flavus:14.66451492):3.39684432,((Arctonyx_collaris:2.380458658,Meles_meles:2.3804586580000002):8.592039763,(((((Melogale_personata:0.822755256,Melogale_moschata:0.822755256):3.742209546,(Melogale_orientalis:0.5935383354,Melogale_everetti:0.5935383354):3.9714251252999997):…
	TREE tree_2541 = (((Potos_flavus:16.74723174,(Bassariscus_astutus:15.615422017,Nasua_nasua:15.615423545):1.131806358):4.726804331,((Arctonyx_collaris:2.993792845,Meles_meles:2.99379315):11.18702585,(Mellivora_capensis:13.8906807,((Eira_barbara:10.15738084,((Martes_flavigula:5.477867767,(Martes_melampus:1.909449133,Martes_martes:1.9094491331999999):3.5684201611):1.771106002,Gulo_gulo:7.2489762136)…
	TREE tree_6725 = (((Potos_flavus:15.74617964,(Bassariscus_astutus:12.026658759,Nasua_nasua:12.026658205):3.719518668):4.548443866,((Arctonyx_collaris:3.800058407,Meles_meles:3.800059239):7.323265445,(Mellivora_capensis:10.99825497,((Eira_barbara:6.112986398,(Gulo_gulo:5.148332363,(Martes_flavigula:4.33678223,(Martes_melampus:1.077169488,Martes_martes:1.0771697651999999):3.2596130186):0.8115512413…
	TREE tree_6673 = (((Potos_flavus:14.98537022,(Bassariscus_astutus:12.522405395,Nasua_nasua:12.522407324):2.462963996):4.763774514,((Arctonyx_collaris:3.208015312,Meles_meles:3.2080147605000002):8.468468484,(Mellivora_capensis:11.19334919,((Eira_barbara:7.768929265,(Gulo_gulo:5.364263372,(Martes_flavigula:5.072904801,(Martes_melampus:1.300277086,Martes_martes:1.3002770864):3.7726266133):0.29135967…
	TREE tree_0326 = (((Potos_flavus:13.13932961,(Bassariscus_astutus:11.4452090223,Nasua_nasua:11.445207313000001):1.6941208):3.544066395,((Arctonyx_collaris:2.78179045,Meles_meles:2.7817904503):6.812301397,(Mellivora_capensis:8.921590105,((Eira_barbara:5.768811753,(Gulo_gulo:5.376448531,(Martes_flavigula:3.209615326,(Martes_melampus:1.081838463,Martes_martes:1.0818384628):2.12777665):2.166833205):0…
	TREE tree_3784 = (((Potos_flavus:14.7328294,(Bassariscus_astutus:12.978253184700002,Nasua_nasua:12.978251616):1.75457674):3.695414251,((Arctonyx_collaris:3.185016105,Meles_meles:3.1850155817):8.021435373,(Mellivora_capensis:11.03510123,((Eira_barbara:7.426716465,(Gulo_gulo:6.039157541,(Martes_flavigula:4.915523908,(Martes_melampus:1.914483678,Martes_martes:1.9144836779999999):3.0010407530000003):…
	TREE tree_1960 = (((Potos_flavus:14.49560723,(Bassariscus_astutus:12.746392903,Nasua_nasua:12.746392903):1.749214575):3.601512598,((Arctonyx_collaris:3.176736908,Meles_meles:3.17673642):7.279418956,(Mellivora_capensis:10.22175626,((Eira_barbara:6.863936578,(Gulo_gulo:5.341497136,(Martes_flavigula:4.368161724,(Martes_melampus:0.9552034371,Martes_martes:0.9552036814):3.4129590192):0.9733346788):1.5…
	TREE tree_6129 = (((Potos_flavus:15.44893286,(Bassariscus_astutus:12.4781722456,Nasua_nasua:12.478173589999999):2.970759269):3.297321522,((Arctonyx_collaris:4.11135289,Meles_meles:4.1113545031):7.913895391,(Mellivora_capensis:11.52482961,((Eira_barbara:7.301262453,(Gulo_gulo:6.230151707,(Martes_flavigula:4.6167870959999995,(Martes_melampus:1.44384667,Martes_martes:1.4438466699):3.1729409639000004…
	TREE tree_7320 = (((Potos_flavus:17.64343294,(Bassariscus_astutus:16.047391507,Nasua_nasua:16.047389414):1.596043221):3.256190987,((Arctonyx_collaris:4.252945148,Meles_meles:4.2529457457):8.935750976,(Mellivora_capensis:11.83860769,((Eira_barbara:7.359794515,((Martes_flavigula:5.014201938,(Martes_melampus:1.648664918,Martes_martes:1.6486649176000001):3.3655379174):0.5759420779,Gulo_gulo:5.5901448…
	TREE tree_5037 = (((Potos_flavus:19.0003357,(Bassariscus_astutus:16.087237142,Nasua_nasua:16.087239324):2.913099489):3.25820444,((Arctonyx_collaris:5.465834072,Meles_meles:5.465835007):9.09358058,(Mellivora_capensis:13.64409471,((Eira_barbara:9.697269623,((Martes_flavigula:6.682679127,(Martes_melampus:1.044611365,Martes_martes:1.0446113649):5.6380663909):0.9362956019,Gulo_gulo:7.6189753521):2.078…
	TREE tree_3080 = (((Potos_flavus:14.14525521,(Bassariscus_astutus:12.363347524,Nasua_nasua:12.363346537999998):1.781908676):2.603252895,((Arctonyx_collaris:3.220241041,Meles_meles:3.2202407946):7.047097573,(Mellivora_capensis:10.23804141,((Eira_barbara:6.073046201,(Gulo_gulo:5.276734326,(Martes_flavigula:4.9650915,(Martes_melampus:1.213126025,Martes_martes:1.2131257782):3.7519659672):0.3116418409…
	TREE tree_1403 = (((Potos_flavus:12.65901393,(Bassariscus_astutus:10.628097139,Nasua_nasua:10.628096097):2.030916375):2.851766808,((Arctonyx_collaris:2.433988642,Meles_meles:2.4339888499):6.868451011,(Mellivora_capensis:9.112986037,((Eira_barbara:5.655462768,(Gulo_gulo:4.630292368,(Martes_flavigula:3.962689151,(Martes_melampus:1.182214898,Martes_martes:1.1822150441):2.7804752953):0.6676023833):1.…
	TREE tree_0219 = (((Potos_flavus:14.71193075,(Bassariscus_astutus:12.416534297,Nasua_nasua:12.416535274000001):2.295396939):3.723393106,((Arctonyx_collaris:3.166262762,Meles_meles:3.1662622742):7.51764004,(Mellivora_capensis:10.34093072,((Eira_barbara:6.658472668,(Gulo_gulo:4.977232418,(Martes_flavigula:3.907190672,(Martes_melampus:0.9628278419,Martes_martes:0.9628278419):2.9443638061):1.07004003…
	TREE tree_1989 = (((Potos_flavus:14.96485944,(Bassariscus_astutus:13.683366767,Nasua_nasua:13.683367032):1.281492143):4.726251347,((Arctonyx_collaris:4.400206152,Meles_meles:4.400207739):6.994945698,(Mellivora_capensis:11.02447288,((Eira_barbara:7.587402767,((Martes_flavigula:4.51642159,(Martes_melampus:1.325488441,Martes_martes:1.3254884408):3.1909323558000002):1.567483545,Gulo_gulo:6.083903549)…
	TREE tree_4452 = (((Potos_flavus:14.96170513,(Bassariscus_astutus:12.3945207332,Nasua_nasua:12.394520038):2.567187409):2.593361449,((Arctonyx_collaris:2.455843948,Meles_meles:2.4558444113):7.67928704,(Mellivora_capensis:9.373096488,((Eira_barbara:5.902908181,(Gulo_gulo:5.636645019,(Martes_flavigula:4.046984361,(Martes_melampus:1.289587409,Martes_martes:1.2895874088000001):2.7573967199):1.58965996…
	TREE tree_1004 = (((Potos_flavus:11.91136836,(Bassariscus_astutus:10.909368908000001,Nasua_nasua:10.909366195):1.002001709):3.565206293,((Arctonyx_collaris:2.504134876,Meles_meles:2.5041344236):7.650321074,(Mellivora_capensis:9.642784688,((Eira_barbara:5.708345801,((Martes_flavigula:4.225654117,(Martes_melampus:0.7329630005,Martes_martes:0.7329628873999999):3.4926908901):0.3973345818,Gulo_gulo:4.…
	TREE tree_2500 = (((Potos_flavus:17.95350769,(Bassariscus_astutus:13.815584344000001,Nasua_nasua:13.815581092999999):4.137923642):4.428062532,((Arctonyx_collaris:2.460890375,Meles_meles:2.4608903755):11.14427149,(Mellivora_capensis:12.88568383,((Eira_barbara:7.469330534,(Gulo_gulo:6.771695627,(Martes_flavigula:6.221942459,(Martes_melampus:2.1495124661,Martes_martes:2.1495124667):4.0724311751):0.5…
	TREE tree_6082 = (((Potos_flavus:15.43146749,(Bassariscus_astutus:13.063003399,Nasua_nasua:13.063005705999998):2.368463831):3.195352345,((Arctonyx_collaris:3.138511661,Meles_meles:3.138511405):7.603587918,(Mellivora_capensis:10.49767669,((Eira_barbara:7.107971921,(Gulo_gulo:5.339484023,((Martes_melampus:1.033927491,Martes_martes:1.0339274915):3.0892897262,Martes_flavigula:4.123217987):1.216265779…
	TREE tree_0300 = (((Potos_flavus:13.15300265,(Bassariscus_astutus:11.4283488508,Nasua_nasua:11.428351589):1.724652427):4.515842158,((Arctonyx_collaris:2.731587931,Meles_meles:2.7315886156):7.351959859,(Mellivora_capensis:9.750847673,((Eira_barbara:6.160035669,(Gulo_gulo:4.639658462,(Martes_flavigula:3.676484287,(Martes_melampus:1.361716887,Martes_martes:1.3617168867):2.3147671717000002):0.9631746…
	TREE tree_8809 = (Ailurus_fulgens:25.95240627,(((Bassariscus_astutus:15.090983911,Nasua_nasua:15.090983912000002):4.307047838,Potos_flavus:19.39803175):3.990788589,((Arctonyx_collaris:3.539662674,Meles_meles:3.5396620423):9.103179023,(((((Melogale_everetti:0.7916646411,Melogale_orientalis:0.7916646411999999):3.972605065,(Melogale_personata:2.210999472,Melogale_moschata:2.210999472):2.553268969):6…
	TREE tree_5974 = (((Potos_flavus:18.05924308,(Bassariscus_astutus:15.214405039,Nasua_nasua:15.214403915000002):2.844839166):2.865591853,((Arctonyx_collaris:3.653862702,Meles_meles:3.6538621402):9.068868321,(Mellivora_capensis:12.50545948,((Eira_barbara:7.480153511,((Martes_flavigula:4.445165599,(Martes_melampus:1.313190597,Martes_martes:1.3131905969):3.1319738795000003):1.428034207,Gulo_gulo:5.87…
	TREE tree_7330 = (((Potos_flavus:16.37527946,(Bassariscus_astutus:13.382654655,Nasua_nasua:13.382654944999999):2.992627418):3.404048949,((Arctonyx_collaris:4.441701714,Meles_meles:4.4417017142):8.478618803,(Mellivora_capensis:12.54099379,((Eira_barbara:8.033586704,((Martes_flavigula:5.746946426,(Martes_melampus:1.293117142,Martes_martes:1.2931171425):4.4538287037):1.056742131,Gulo_gulo:6.80368806…
	TREE tree_0956 = (((Potos_flavus:16.88412605,(Bassariscus_astutus:15.7757327291,Nasua_nasua:15.775731063000002):1.108394151):2.500026637,((Arctonyx_collaris:2.537229912,Meles_meles:2.5372299403):9.699863006,(Mellivora_capensis:11.4459095,((Eira_barbara:7.060042151,(Gulo_gulo:6.169414587,(Martes_flavigula:5.307915733,(Martes_melampus:1.177305457,Martes_martes:1.1773051794):4.1306102754000005):0.86…
	TREE tree_7138 = (((Potos_flavus:16.1963679,(Bassariscus_astutus:13.911539032999999,Nasua_nasua:13.911542226):2.284827806):3.426807261,((Arctonyx_collaris:4.512701882,Meles_meles:4.5127026809999995):7.04410096,(Mellivora_capensis:11.30823556,((Eira_barbara:6.762095526,((Martes_flavigula:4.134984706,(Martes_melampus:0.8470720757,Martes_martes:0.8470720756):3.2879120974):0.9892644678,Gulo_gulo:5.12…
	TREE tree_7080 = (((Potos_flavus:13.02447103,(Bassariscus_astutus:10.608968355,Nasua_nasua:10.608968803):2.415504472):4.03417076,((Arctonyx_collaris:3.669983443,Meles_meles:3.6699827686999997):5.922911725,(Mellivora_capensis:9.256453679,((Eira_barbara:6.209850322,((Martes_flavigula:3.956058147,(Martes_melampus:0.8795613788,Martes_martes:0.8795613788000001):3.0764972185):0.8073047939,Gulo_gulo:4.7…
	TREE tree_3877 = (((Potos_flavus:13.90923929,(Bassariscus_astutus:11.505978432,Nasua_nasua:11.505977412):2.403259331):4.979616601,((Arctonyx_collaris:3.744121223,Meles_meles:3.7441219879):7.948509086,(Mellivora_capensis:11.24859391,((Eira_barbara:7.337725048,((Martes_flavigula:4.608878981,(Martes_melampus:1.1383289117,Martes_martes:1.1383286567000002):3.4705493558000002):1.097823438,Gulo_gulo:5.7…
	TREE tree_5408 = (((Potos_flavus:14.08965826,(Bassariscus_astutus:11.398551564,Nasua_nasua:11.39855366):2.691104597):5.014662459,((Arctonyx_collaris:3.876875606,Meles_meles:3.876875343):9.542882566,(Mellivora_capensis:12.91818113,((Eira_barbara:7.065444844,(Gulo_gulo:5.200904579,(Martes_flavigula:4.874557841,(Martes_melampus:1.321944744,Martes_martes:1.3219444820000001):3.5526130976):0.3263459515…
	TREE tree_2143 = (((Potos_flavus:14.66013276,(Bassariscus_astutus:12.112824006,Nasua_nasua:12.112824006):2.547308754):2.043270479,((Arctonyx_collaris:3.128016873,Meles_meles:3.1280171088):7.73152657,(Mellivora_capensis:9.968115731,((Eira_barbara:6.526504883,((Martes_flavigula:4.086319524,(Martes_melampus:1.177905257,Martes_martes:1.1779054938):2.9084145032):1.152637895,Gulo_gulo:5.238958838):1.28…
	TREE tree_4533 = (((Potos_flavus:14.24915447,(Bassariscus_astutus:11.8590848005,Nasua_nasua:11.859087205):2.390068953):1.911319215,((Arctonyx_collaris:3.348070265,Meles_meles:3.3480688215):6.452286883,(Mellivora_capensis:9.432443812,((Eira_barbara:6.595164844,((Martes_flavigula:4.362725252,(Martes_melampus:1.119651618,Martes_martes:1.1196516177):3.2430733942):1.163993104,Gulo_gulo:5.526716913):1.…
	TREE tree_3874 = (((Potos_flavus:14.03696692,(Bassariscus_astutus:11.425350829,Nasua_nasua:11.425351843):2.611615076):5.145679459,((Arctonyx_collaris:3.494948873,Meles_meles:3.4949488727):8.247025427,(Mellivora_capensis:11.28781905,((Eira_barbara:7.221954236,((Martes_flavigula:4.745930587,(Martes_melampus:1.076351108,Martes_martes:1.0763511077999999):3.6695782382):0.941643686,Gulo_gulo:5.68757376…
	TREE tree_5121 = (((Potos_flavus:14.54426438,(Bassariscus_astutus:12.5885593553,Nasua_nasua:12.588559356000001):1.955703093):3.12911426,((Arctonyx_collaris:3.920534408,Meles_meles:3.9205327552):8.098041442,(Mellivora_capensis:11.39119315,((Eira_barbara:7.696219532,(Gulo_gulo:5.891972898,(Martes_flavigula:4.962499905,(Martes_melampus:1.05833508,Martes_martes:1.05833508):3.9041656511000005):0.92947…
	TREE tree_7356 = (((Potos_flavus:17.05096935,(Bassariscus_astutus:13.874371682,Nasua_nasua:13.874371405000002):3.176597946):3.923936862,((Arctonyx_collaris:3.25163995,Meles_meles:3.251641329):8.835697369,(Mellivora_capensis:11.94360312,((Eira_barbara:8.765248084,((Martes_flavigula:5.859239936,(Martes_melampus:1.620041699,Martes_martes:1.6200416989000002):4.2391963063):1.260048064,Gulo_gulo:7.1192…
	TREE tree_8673 = (Ailurus_fulgens:19.49556012,(((Bassariscus_astutus:12.4743922892,Nasua_nasua:12.474393258):2.363611541,Potos_flavus:14.83800431):3.203743261,((Arctonyx_collaris:2.914988884,Meles_meles:2.9149881559):7.750008039,(((((Melogale_personata:1.349784202,(Melogale_everetti:0.2288565081,Melogale_moschata:0.2288565081):1.120927767):2.418296391,Melogale_orientalis:3.768081805):5.292277638,…
	TREE tree_4364 = (((Potos_flavus:15.17746047,(Bassariscus_astutus:12.814125097,Nasua_nasua:12.814124555):2.36333456):4.359552844,((Arctonyx_collaris:3.495565052,Meles_meles:3.495564239):7.36666582,(Mellivora_capensis:10.0801329,((Eira_barbara:7.147635815,(Gulo_gulo:4.799871396,(Martes_flavigula:4.577691888,(Martes_melampus:1.368541606,Martes_martes:1.3685416056):3.2091508237):0.2221790753):2.3477…
	TREE tree_6183 = (((Potos_flavus:17.38425284,(Bassariscus_astutus:14.444818437,Nasua_nasua:14.444816067999998):2.939435884):3.037767501,((Arctonyx_collaris:4.001540709,Meles_meles:4.001541597):8.107571141,(Mellivora_capensis:11.5314277,((Eira_barbara:7.673418232,((Martes_flavigula:5.053731031,(Martes_melampus:1.330910325,Martes_martes:1.3309103255):3.7228206757):0.8774104721,Gulo_gulo:5.931142095…
	TREE tree_4148 = (((Potos_flavus:15.54514807,(Bassariscus_astutus:14.069563643,Nasua_nasua:14.069562851):1.475583897):4.638814762,((Arctonyx_collaris:2.954576595,Meles_meles:2.954577916):8.467495031,(Mellivora_capensis:10.51020954,((Eira_barbara:7.968935482,(((Martes_melampus:0.9204136839,Martes_martes:0.9204136839):3.8018667493,Martes_flavigula:4.7222806972):0.7670892684,Gulo_gulo:5.489368645):2…
	TREE tree_6758 = (((Potos_flavus:14.3734172,(Bassariscus_astutus:12.875166543399999,Nasua_nasua:12.875163349):1.498252251):4.7904858,((Arctonyx_collaris:3.989424266,Meles_meles:3.989425065):7.315790229,(Mellivora_capensis:10.47896585,((Eira_barbara:6.981847279,((Martes_flavigula:4.02539825,(Martes_melampus:0.9341892392,Martes_martes:0.93418926589):3.0912100759):0.9641102208,Gulo_gulo:4.989509003)…
	TREE tree_8234 = (Ailurus_fulgens:16.56359166,(((Bassariscus_astutus:8.775129268,Nasua_nasua:8.775129481):3.281889788,Potos_flavus:12.05701927):3.405287069,((Arctonyx_collaris:3.574136797,Meles_meles:3.574137433):5.116494676,(((((Melogale_personata:1.571903772,Melogale_moschata:1.571903772):1.362166557,(Melogale_orientalis:0.5506803979,Melogale_everetti:0.5506806099):2.383390356):5.004639125,((((…
	TREE tree_6710 = (((Potos_flavus:14.87987315,(Bassariscus_astutus:12.027159594,Nasua_nasua:12.027162660999998):2.85271328):5.305651577,((Arctonyx_collaris:3.58464604,Meles_meles:3.584647435):7.42579633,(Mellivora_capensis:10.96455558,((Eira_barbara:6.660268283,(Gulo_gulo:5.351496539,(Martes_flavigula:4.633685901,(Martes_melampus:1.010625011,Martes_martes:1.0106250114):3.6230611690999996):0.717811…
	TREE tree_3321 = (((Potos_flavus:11.20038639,(Bassariscus_astutus:9.906149319,Nasua_nasua:9.906151186):1.294236865):3.248457621,((Arctonyx_collaris:2.433506177,Meles_meles:2.4335057622):6.3218392,(Mellivora_capensis:8.514368725,((Eira_barbara:6.35915059,(Gulo_gulo:5.030852251,(Martes_flavigula:3.905584459,(Martes_melampus:1.413103344,Martes_martes:1.4131033443):2.4924815287):1.125266963):1.328298…
	TREE tree_7045 = (((Potos_flavus:13.06275981,(Bassariscus_astutus:10.9542688356,Nasua_nasua:10.954269303):2.108490272):3.594170077,((Arctonyx_collaris:3.920522577,Meles_meles:3.9205230429999998):5.964993029,(Mellivora_capensis:9.774120899,((Eira_barbara:5.968266119,(Gulo_gulo:5.48490095,(Martes_flavigula:3.489358877,(Martes_melampus:1.007624367,Martes_martes:1.0076241336):2.4817340437):1.99554137…
	TREE tree_7402 = (((Potos_flavus:16.3095908,(Bassariscus_astutus:13.206133006,Nasua_nasua:13.20613328):3.103457524):4.128032297,((Arctonyx_collaris:2.813326064,Meles_meles:2.8133249661):10.70316725,(Mellivora_capensis:12.69007672,((Eira_barbara:8.316217551,(Gulo_gulo:6.706543785,(Martes_flavigula:5.944624652,(Martes_melampus:0.8989126567,Martes_martes:0.8989126567000001):5.0457108969):0.761920506…
	TREE tree_6813 = (((Potos_flavus:14.77830297,(Bassariscus_astutus:12.972776227,Nasua_nasua:12.972775965):1.805526223):3.600612002,((Arctonyx_collaris:3.520891742,Meles_meles:3.5208933049):7.074523826,(Mellivora_capensis:9.934623253,((Eira_barbara:6.6277575,(Gulo_gulo:5.953423654,(Martes_flavigula:4.54959747,(Martes_melampus:1.282012575,Martes_martes:1.2820125747):3.2675859375000003):1.403823839):…
	TREE tree_0492 = (((Potos_flavus:16.06500908,(Bassariscus_astutus:13.557489161000001,Nasua_nasua:13.557488381999999):2.507518096):3.742100696,((Arctonyx_collaris:3.273694648,Meles_meles:3.2736954272):7.637672768,(Mellivora_capensis:10.32364154,((Eira_barbara:7.808212118,((Martes_flavigula:4.768648999,(Martes_melampus:1.153858752,Martes_martes:1.1538587518):3.6147897267):0.8643331327,Gulo_gulo:5.6…
	TREE tree_5563 = (((Potos_flavus:16.17016895,(Bassariscus_astutus:14.360810034,Nasua_nasua:14.360809461999999):1.809359483):4.111906186,((Arctonyx_collaris:4.633739842,Meles_meles:4.633740983):9.078605542,(Mellivora_capensis:12.22463123,((Eira_barbara:8.247907451,((Martes_flavigula:4.630963372,(Martes_melampus:1.420011949,Martes_martes:1.4200119487):3.2109525646000003):1.57966296,Gulo_gulo:6.2106…
	TREE tree_6570 = (((Potos_flavus:16.59311397,(Bassariscus_astutus:14.079983275,Nasua_nasua:14.079983275):2.513132061):2.472604755,((Arctonyx_collaris:3.524442433,Meles_meles:3.5244432518):8.057906771,(Mellivora_capensis:10.80608781,((Eira_barbara:8.059375102,(Gulo_gulo:5.340869088,(Martes_flavigula:4.552337033,(Martes_melampus:1.262509087,Martes_martes:1.26250936):3.2898265822):0.7885342377):2.71…
	TREE tree_9677 = (Ailurus_fulgens:18.05445124,(((Bassariscus_astutus:11.907529908,Nasua_nasua:11.907529449):3.481648689,Potos_flavus:15.38918042):1.725919718,((Arctonyx_collaris:2.016530451,Meles_meles:2.0165304276000002):7.94517248,(((((Melogale_moschata:0.4603594729,(Melogale_orientalis:0.1981782936,Melogale_personata:0.1981782936):0.2621811564):2.261670824,Melogale_everetti:2.722030983):6.1633…
	TREE tree_1893 = (((Potos_flavus:15.78968123,(Bassariscus_astutus:13.078132171,Nasua_nasua:13.078130378000001):2.711548291):2.931921147,((Arctonyx_collaris:3.16337094,Meles_meles:3.163370171):8.357198268,(Mellivora_capensis:11.00223626,((Eira_barbara:6.953673895,((Martes_flavigula:5.012427452,(Martes_melampus:1.273437896,Martes_martes:1.2734378956999999):3.7389903242000004):1.118374632,Gulo_gulo:…
	TREE tree_7808 = (Ailurus_fulgens:22.84201347,(((Bassariscus_astutus:13.677232917,Nasua_nasua:13.677234723000002):3.01007157,Potos_flavus:16.68730629):4.736495629,((Arctonyx_collaris:4.925706267,Meles_meles:4.925708675):8.703842837,(((((Melogale_orientalis:3.053703385,Melogale_everetti:3.053703385):4.364069289,(Melogale_moschata:2.088319537,Melogale_personata:2.088319537):5.329453739):3.9488237,(…
	TREE tree_5848 = (((Potos_flavus:15.92769971,(Bassariscus_astutus:13.291642909,Nasua_nasua:13.291642033):2.636056218):5.33745078,((Arctonyx_collaris:3.106235579,Meles_meles:3.1062344107):8.575093951,(Mellivora_capensis:11.3816625,((Eira_barbara:8.678103855,(Gulo_gulo:6.115607611,(Martes_flavigula:5.528680186,(Martes_melampus:0.9603247423,Martes_martes:0.9603247423):4.56835611624):0.5869259639):2.…
	TREE tree_6539 = (((Potos_flavus:17.05226561,(Bassariscus_astutus:14.490463373,Nasua_nasua:14.4904599):2.561804267):3.292209345,((Arctonyx_collaris:3.157563646,Meles_meles:3.1575627782):8.621064784,(Mellivora_capensis:11.65319108,((Eira_barbara:8.392352653,(Gulo_gulo:7.297473801,((Martes_melampus:1.255387247,Martes_martes:1.2553869573):4.4925870508,Martes_flavigula:5.7479731405):1.549498924):1.09…
	TREE tree_1938 = (((Potos_flavus:14.23032875,(Bassariscus_astutus:12.441917602,Nasua_nasua:12.441917091):1.788411662):4.096906382,((Arctonyx_collaris:3.546229453,Meles_meles:3.546228432):7.33613529,(Mellivora_capensis:10.68763957,((Eira_barbara:7.672417738,(Gulo_gulo:6.217789658,(Martes_flavigula:4.617492275,(Martes_melampus:1.24967109,Martes_martes:1.249671116):3.3678201638000003):1.600298914):1…
	TREE tree_2337 = (((Potos_flavus:17.2423384,(Bassariscus_astutus:12.862873418,Nasua_nasua:12.862873696):4.379464423):2.141644308,((Arctonyx_collaris:3.54153269,Meles_meles:3.5415324122):8.787839804,(Mellivora_capensis:11.87475746,((Eira_barbara:8.516528416,(Gulo_gulo:5.124913863,(Martes_flavigula:4.665438214,(Martes_melampus:0.8027136355,Martes_martes:0.8027135799):3.8627254117000005):0.459473510…
	TREE tree_7326 = (((Potos_flavus:17.4600743,(Bassariscus_astutus:15.313156582999998,Nasua_nasua:15.313155971999999):2.146918942):3.950487715,((Arctonyx_collaris:4.533325326,Meles_meles:4.5333253267):9.6114979,(Mellivora_capensis:13.45013749,((Eira_barbara:8.287645062,((Martes_flavigula:5.364180112,(Martes_melampus:1.404360825,Martes_martes:1.4043608246):3.9598189819):1.186922884,Gulo_gulo:6.55110…
	TREE tree_3040 = (((Potos_flavus:12.37585558,(Bassariscus_astutus:11.4185267402,Nasua_nasua:11.418524209000001):0.9573306773):3.684716821,((Arctonyx_collaris:2.991783104,Meles_meles:2.991782873):6.29035201,(Mellivora_capensis:8.881388217,((Eira_barbara:6.076914982,(Gulo_gulo:4.676386413,(Martes_flavigula:4.119562538,(Martes_melampus:1.133073695,Martes_martes:1.1330736951):2.98648997151):0.5568227…
	TREE tree_3108 = (((Potos_flavus:14.04426872,(Bassariscus_astutus:11.784494402,Nasua_nasua:11.784496787):2.25977408):2.204238395,((Arctonyx_collaris:3.06818797,Meles_meles:3.0681877315999997):7.163004412,(Mellivora_capensis:10.0434038,((Eira_barbara:6.223372413,((Martes_flavigula:4.603016324,(Martes_melampus:0.9149679382,Martes_martes:0.9149679144):3.688049101):0.3542673649,Gulo_gulo:4.95728512):…
	TREE tree_6705 = (((Potos_flavus:15.65193643,(Bassariscus_astutus:13.381009531,Nasua_nasua:13.38100897):2.270927462):4.240448345,((Arctonyx_collaris:3.781614464,Meles_meles:3.781613621):7.308752819,(Mellivora_capensis:11.06995931,((Eira_barbara:7.293130863,(Gulo_gulo:5.389726638,(Martes_flavigula:4.839337756,(Martes_melampus:0.9551523123,Martes_martes:0.9551523404):3.8841865675):0.5503880391):1.9…
	TREE tree_5457 = (((Potos_flavus:15.94093713,(Bassariscus_astutus:13.170866885,Nasua_nasua:13.170867698999999):2.770072142):3.924415389,((Arctonyx_collaris:3.576725589,Meles_meles:3.5767255889):9.960698587,(Mellivora_capensis:12.95790505,((Eira_barbara:6.692897246,(Gulo_gulo:5.030494725,(Martes_flavigula:4.375105223,(Martes_melampus:0.7215862389,Martes_martes:0.7215861576):3.6535197966000004):0.6…
	TREE tree_0515 = (((Potos_flavus:15.93989604,(Bassariscus_astutus:15.01937238,Nasua_nasua:15.01937294):0.9205239441):4.897477269,((Arctonyx_collaris:3.781632251,Meles_meles:3.7816328104):7.809530104,(Mellivora_capensis:10.96097938,((Eira_barbara:7.196168875,(Gulo_gulo:5.930184493,(Martes_flavigula:5.04850081,(Martes_melampus:1.403893287,Martes_martes:1.4038930075):3.6446077747000003):0.8816848026…
	TREE tree_5461 = (((Potos_flavus:15.11196006,(Bassariscus_astutus:12.868146669000001,Nasua_nasua:12.86814558):2.243812036):5.054021557,((Arctonyx_collaris:3.462989452,Meles_meles:3.462988364):9.574927579,(Mellivora_capensis:12.16488326,((Eira_barbara:6.525011485,(Gulo_gulo:5.306753097,(Martes_flavigula:4.623576679,(Martes_melampus:0.9652450739,Martes_martes:0.9652450738):3.6583305184):0.683178322…
	TREE tree_1793 = (((Potos_flavus:12.24852843,(Bassariscus_astutus:10.121670353999999,Nasua_nasua:10.121670740999999):2.126857685):3.031973907,((Arctonyx_collaris:2.852052011,Meles_meles:2.8520510419):5.885696743,(Mellivora_capensis:8.309980688,((Eira_barbara:4.959896792,((Martes_flavigula:2.706723175,(Martes_melampus:1.055092549,Martes_martes:1.0550923555):1.6516315945):1.214931398,Gulo_gulo:3.92…
	TREE tree_9294 = (Ailurus_fulgens:23.34890561,(((Bassariscus_astutus:13.225035144,Nasua_nasua:13.225031609):4.518266123,Potos_flavus:17.74330068):3.367276489,((Arctonyx_collaris:3.906196821,Meles_meles:3.906195644):8.441011806,(((((Melogale_moschata:1.105029509,Melogale_personata:1.105029509):4.259180288,(Melogale_orientalis:5.050948603,Melogale_everetti:5.0509494865999995):0.3132629602):5.612785…
	TREE tree_8395 = (Ailurus_fulgens:19.22323644,(((Bassariscus_astutus:13.120952223,Nasua_nasua:13.120950919999999):1.262958241,Potos_flavus:14.38390942):3.187378115,((Arctonyx_collaris:3.2872447,Meles_meles:3.2872454820000003):6.799100636,((((((Melogale_moschata:1.368779774,Melogale_personata:1.368779774):1.495435157,Melogale_orientalis:2.8642151909):0.6931181829,Melogale_everetti:3.557334156):5.5…
	TREE tree_7074 = (((Potos_flavus:13.87922175,(Bassariscus_astutus:12.116313225,Nasua_nasua:12.116311002):1.762908744):2.600826546,((Arctonyx_collaris:3.396835775,Meles_meles:3.3968355529):6.258504003,(Mellivora_capensis:9.397948624,((Eira_barbara:7.039461638,(Gulo_gulo:4.931157937,(Martes_flavigula:3.942879599,(Martes_melampus:0.9453541699,Martes_martes:0.9453541699):2.9975254293):0.9882765587):2…
	TREE tree_7795 = (Ailurus_fulgens:21.36456707,(((Bassariscus_astutus:13.689161942999998,Nasua_nasua:13.689161943):2.52846696,Potos_flavus:16.21762654):3.922895048,((Arctonyx_collaris:4.193943749,Meles_meles:4.1939428621):9.056349265,((((((Melogale_orientalis:0.08784197164,Melogale_personata:0.08784197164):1.835399687,Melogale_moschata:1.923241806):2.027783119,Melogale_everetti:3.9510246295):7.303…
	TREE tree_8851 = (Ailurus_fulgens:19.11020819,(((Bassariscus_astutus:11.9641119371,Nasua_nasua:11.964115181):2.061564964,Potos_flavus:14.0256784):3.474448744,((Arctonyx_collaris:3.047977642,Meles_meles:3.0479776422000002):6.493339167,(((((Melogale_moschata:1.353780289,Melogale_personata:1.353780289):1.743376794,(Melogale_everetti:0.3301577856,Melogale_orientalis:0.3301577856):2.7669992976):5.3799…
	TREE tree_7682 = (Ailurus_fulgens:18.42376628,(((Bassariscus_astutus:11.4103734721,Nasua_nasua:11.410373472):2.127521428,Potos_flavus:13.53789563):3.486411987,((Arctonyx_collaris:3.309970177,Meles_meles:3.3099696912):7.265115069,((((((Melogale_moschata:1.100319596,Melogale_personata:1.100319596):0.09121172613,Melogale_orientalis:1.191531201):1.762992002,Melogale_everetti:2.9545229600000003):6.240…
	TREE tree_7892 = (Ailurus_fulgens:21.20404961,(((Bassariscus_astutus:16.01549838,Nasua_nasua:16.015496978999998):1.533446676,Potos_flavus:17.5489431):2.054043078,((Arctonyx_collaris:4.259418486,Meles_meles:4.2594190459):7.757463939,(((((((Vormela_peregusna:6.632964238,(Ictonyx_striatus:4.459769933,Poecilogale_albinucha:4.459769933):2.1731943054):1.687425168,Lyncodon_patagonicus:8.3203885649):1.25…
	TREE tree_6284 = (((Potos_flavus:19.22948836,(Bassariscus_astutus:15.039625344,Nasua_nasua:15.039624097):4.18986115):2.577005531,((Arctonyx_collaris:4.133146229,Meles_meles:4.1331480994000005):9.442309435,(Mellivora_capensis:12.32735016,((Eira_barbara:8.392236933,((Martes_flavigula:5.647373194,(Martes_melampus:1.297842286,Martes_martes:1.29784253533):4.3495319689):1.277449108,Gulo_gulo:6.92482292…
	TREE tree_4197 = (((Potos_flavus:15.88860812,(Bassariscus_astutus:13.800076649000001,Nasua_nasua:13.800076649000001):2.088529617):4.901317634,((Arctonyx_collaris:3.203478377,Meles_meles:3.2034791699):7.707338647,(Mellivora_capensis:10.58118832,((Eira_barbara:7.605073539,((Martes_flavigula:5.219377639,(Martes_melampus:1.110012763,Martes_martes:1.1100127629999998):4.1093648761):1.462053716,Gulo_gul…
	TREE tree_2955 = (((Potos_flavus:11.81718363,(Bassariscus_astutus:9.6383348948,Nasua_nasua:9.638332901):2.178851172):3.631465143,((Arctonyx_collaris:3.540989891,Meles_meles:3.5409887835):5.714839546,(Mellivora_capensis:8.523238876,((Eira_barbara:5.493856529,(Gulo_gulo:4.2028689,(Martes_flavigula:3.897292551,(Martes_melampus:0.9933289446,Martes_martes:0.9933289446):2.9039631634):0.3055770132):1.29…
	TREE tree_8368 = (Ailurus_fulgens:19.74560032,(((Bassariscus_astutus:12.374695324000001,Nasua_nasua:12.374695842):1.140504896,Potos_flavus:13.51519996):4.733188775,((Arctonyx_collaris:3.263835955,Meles_meles:3.263835955):7.471760609,((((Melogale_everetti:6.328843982,((Melogale_moschata:1.412754863,Melogale_personata:1.412754863):2.4811721,Melogale_orientalis:3.893926963):2.434917019):3.163322098,…
	TREE tree_4604 = (((Potos_flavus:15.81105168,(Bassariscus_astutus:13.624634902,Nasua_nasua:13.62463438):2.186417302):3.071789431,((Arctonyx_collaris:4.600475792,Meles_meles:4.600475531):7.510629125,(Mellivora_capensis:11.04684738,((Eira_barbara:8.369330867,((Martes_flavigula:4.556200385,(Martes_melampus:0.9853951062,Martes_martes:0.9853951061999999):3.5708044945):1.555644717,Gulo_gulo:6.111844841…
	TREE tree_3204 = (((Potos_flavus:12.64745331,(Bassariscus_astutus:10.40352567,Nasua_nasua:10.403523887):2.243929425):2.794649321,((Arctonyx_collaris:2.686592931,Meles_meles:2.6865938226):6.331567374,(Mellivora_capensis:8.998833164,((Eira_barbara:6.670577861,((Martes_flavigula:3.561934366,(Martes_melampus:0.9944280889,Martes_martes:0.9944280889):2.5675067229):1.066417622,Gulo_gulo:4.628352211):2.0…
	TREE tree_2826 = (((Potos_flavus:12.3256277,(Bassariscus_astutus:10.14155407,Nasua_nasua:10.14155428):2.184073418):3.11667878,((Arctonyx_collaris:2.563835511,Meles_meles:2.5638353006):6.04517172,(Mellivora_capensis:8.487682881,((Eira_barbara:5.403822892,((Martes_flavigula:2.561209252,(Martes_melampus:0.791111091,Martes_martes:0.791111259):1.77009763577):0.902247613,Gulo_gulo:3.463456444):1.940365…
	TREE tree_0984 = (((Potos_flavus:13.05111416,(Bassariscus_astutus:11.595453906,Nasua_nasua:11.595451491999999):1.455660913):2.305820117,((Arctonyx_collaris:2.3259593,Meles_meles:2.3259584221000003):8.092258442,(Mellivora_capensis:9.096182874,((Eira_barbara:5.583655319,((Martes_flavigula:4.254728189,(Martes_melampus:0.9648178166,Martes_martes:0.9648178384999999):3.2899099337999997):0.2558632908,Gu…
	TREE tree_0950 = (((Potos_flavus:15.95849959,(Bassariscus_astutus:14.37154862,Nasua_nasua:14.371549443):1.586949596):3.411311912,((Arctonyx_collaris:2.501141726,Meles_meles:2.5011415617):9.601105179,(Mellivora_capensis:11.34152093,((Eira_barbara:6.867653904,(Gulo_gulo:5.951668145,(Martes_flavigula:5.15887913,(Martes_melampus:1.302491157,Martes_martes:1.3024908829):3.8563876981):0.7927876425):0.91…
	TREE tree_9516 = (Ailurus_fulgens:20.16444272,(((Bassariscus_astutus:10.957006882,Nasua_nasua:10.957006882):2.925838872,Potos_flavus:13.88284575):3.432145199,((Arctonyx_collaris:4.251376914,Meles_meles:4.251378399):6.879225097,((((((Melogale_orientalis:0.3106023492,Melogale_personata:0.3106023492):0.8224709912,Melogale_moschata:1.13307334):1.228530355,Melogale_everetti:2.3616036947):7.654915641,(…
	TREE tree_1316 = (((Potos_flavus:14.99235069,(Bassariscus_astutus:13.851703785,Nasua_nasua:13.851702358):1.140646434):3.55412986,((Arctonyx_collaris:3.302394787,Meles_meles:3.302394312):7.568092016,(Mellivora_capensis:10.17739732,((Eira_barbara:7.17646584,(Gulo_gulo:6.015970886,(Martes_flavigula:4.418139797,(Martes_melampus:0.8681700758,Martes_martes:0.8681700756999999):3.5499694836):1.597831088)…
	TREE tree_5787 = (((Potos_flavus:14.76320256,(Bassariscus_astutus:12.463214811,Nasua_nasua:12.463215888999999):2.299984788):3.825126926,((Arctonyx_collaris:2.749333228,Meles_meles:2.749333768):8.854967571,(Mellivora_capensis:11.47377143,((Eira_barbara:7.093038139,(Gulo_gulo:5.148568157,(Martes_flavigula:3.588062781,(Martes_melampus:0.9416693219,Martes_martes:0.9416695915):2.6463921919):1.56050591…
	TREE tree_1113 = (((Potos_flavus:11.30018529,(Bassariscus_astutus:9.337756129,Nasua_nasua:9.337756956):1.962428744):2.864202484,((Arctonyx_collaris:2.584368674,Meles_meles:2.5843695011):6.704908043,(Mellivora_capensis:9.153933556,((Eira_barbara:5.234196927,(Gulo_gulo:4.066658209,(Martes_flavigula:3.021533487,(Martes_melampus:0.5622891828,Martes_martes:0.5622890382):2.4592440974):1.045124515):1.16…
	TREE tree_3417 = (((Potos_flavus:10.61229266,(Bassariscus_astutus:8.990380627,Nasua_nasua:8.990380406):1.621911151):3.455939074,((Arctonyx_collaris:2.780079562,Meles_meles:2.7800806673):6.927466027,(Mellivora_capensis:9.48288997,((Eira_barbara:5.271303551,(Gulo_gulo:4.227227364,(Martes_flavigula:3.434812522,(Martes_melampus:0.7774668397,Martes_martes:0.7774668397):2.657344576):0.7924161692):1.044…
	TREE tree_5591 = (((Potos_flavus:17.34979329,(Bassariscus_astutus:15.18271347,Nasua_nasua:15.18271671):2.167078939):5.496866649,((Arctonyx_collaris:4.868035434,Meles_meles:4.868034551):9.105875327,(Mellivora_capensis:13.2042061,((Eira_barbara:7.587440702,(Gulo_gulo:5.5495568,((Martes_melampus:1.449816907,Martes_martes:1.4498168184):3.5445125262,Martes_flavigula:4.9943303172):0.5552282509):2.03788…
	TREE tree_8644 = (Ailurus_fulgens:19.45623206,(((Bassariscus_astutus:11.238177505700001,Nasua_nasua:11.238174649000001):1.908432074,Potos_flavus:13.14660887):4.309219712,((Arctonyx_collaris:2.941871607,Meles_meles:2.9418699415000003):7.469036648,(((((((Vormela_peregusna:4.686629048,(Ictonyx_striatus:2.835395663,Poecilogale_albinucha:2.835395663):1.8512333852):2.235867501,Lyncodon_patagonicus:6.92…
	TREE tree_6376 = (((Potos_flavus:17.60908441,(Bassariscus_astutus:14.42259933,Nasua_nasua:14.422599636):3.186484773):3.833531272,((Arctonyx_collaris:3.662132328,Meles_meles:3.6621323279):9.682663599,(Mellivora_capensis:12.97388638,((Eira_barbara:9.941289023,(Gulo_gulo:6.922726033,(Martes_flavigula:5.8825133882,(Martes_melampus:1.481442735,Martes_martes:1.4814430415):4.4010718797):1.040212338):3.0…
	TREE tree_9206 = (Ailurus_fulgens:25.75813019,(((Bassariscus_astutus:14.839674067,Nasua_nasua:14.839672423):3.985153249,Potos_flavus:18.82482567):4.772640589,((Arctonyx_collaris:3.335798121,Meles_meles:3.3357987785):11.25940996,(((((Melogale_personata:1.230760669,(Melogale_everetti:0.6220999826,Melogale_moschata:0.6220999826):0.6086606867):1.353234348,Melogale_orientalis:2.5839946895):9.865092457…
	TREE tree_1660 = (((Potos_flavus:14.4313452,(Bassariscus_astutus:12.948956744,Nasua_nasua:12.948960569):1.48238782):2.378355185,((Arctonyx_collaris:3.305133265,Meles_meles:3.3051347532):5.527283212,(Mellivora_capensis:8.696952183,((Eira_barbara:4.918185849,(Gulo_gulo:4.200026394,(Martes_flavigula:3.333902826,(Martes_melampus:1.005161212,Martes_martes:1.0051612125):2.3287411882999995):0.8661231431…
	TREE tree_8850 = (Ailurus_fulgens:23.10965199,(((Bassariscus_astutus:14.367409238,Nasua_nasua:14.36741254):2.535095788,Potos_flavus:16.90250743):4.171614496,((Arctonyx_collaris:3.679383488,Meles_meles:3.679383488):7.860059071,(((((Melogale_moschata:1.676065145,Melogale_personata:1.676065145):2.053614428,(Melogale_everetti:0.3228514136,Melogale_orientalis:0.3228514136):3.40682786):6.497339452,((((…
	TREE tree_6167 = (((Potos_flavus:15.88230836,(Bassariscus_astutus:13.732587185,Nasua_nasua:13.732584034):2.149723471):4.052260967,((Arctonyx_collaris:3.464795279,Meles_meles:3.4647944200000005):8.410084407,(Mellivora_capensis:11.69096762,((Eira_barbara:8.163753145,((Martes_flavigula:4.980216609,(Martes_melampus:1.097143973,Martes_martes:1.0971439732000001):3.8830716056):1.231666048,Gulo_gulo:6.21…
	TREE tree_6918 = (((Potos_flavus:16.12450498,(Bassariscus_astutus:14.597130463,Nasua_nasua:14.597130722):1.527374775):2.99151122,((Arctonyx_collaris:3.055859667,Meles_meles:3.0558588904):8.22721467,(Mellivora_capensis:10.79785534,((Eira_barbara:6.883913646,((Martes_flavigula:3.497702253,(Martes_melampus:1.483931026,Martes_martes:1.4839310262):2.0137722366):1.714234179,Gulo_gulo:5.211938763):1.671…
	TREE tree_9175 = (Ailurus_fulgens:17.93071615,(((Bassariscus_astutus:11.544699857000001,Nasua_nasua:11.544699413):1.798187599,Potos_flavus:13.34288657):3.385191081,((Arctonyx_collaris:2.415936037,Meles_meles:2.4159351478):6.722177609,(((((((Vormela_peregusna:4.211741183,(Ictonyx_striatus:2.415624954,Poecilogale_albinucha:2.415624954):1.7961153405):2.985240387,Lyncodon_patagonicus:7.19698194881):0…
	TREE tree_1753 = (((Potos_flavus:12.43714736,(Bassariscus_astutus:10.006397558,Nasua_nasua:10.006395662):2.4307517):1.961406853,((Arctonyx_collaris:2.560020055,Meles_meles:2.5600204338):6.162533566,(Mellivora_capensis:8.174393682,((Eira_barbara:4.877028648,((Martes_flavigula:2.687744986,(Martes_melampus:1.133581989,Martes_martes:1.1335819891):1.5541624276):1.013235533,Gulo_gulo:3.70097976):1.1760…
	TREE tree_3215 = (((Potos_flavus:12.22141987,(Bassariscus_astutus:10.451810226,Nasua_nasua:10.451807759):1.769610093):3.083802037,((Arctonyx_collaris:3.079943097,Meles_meles:3.0799433214):6.079234125,(Mellivora_capensis:9.053887132,((Eira_barbara:5.445583175,((Martes_flavigula:3.312250836,(Martes_melampus:0.9975220824,Martes_martes:0.9975223067):2.3147283047):0.4810721402,Gulo_gulo:3.793322303):1…
	TREE tree_2392 = (((Potos_flavus:13.58397654,(Bassariscus_astutus:12.490541538,Nasua_nasua:12.490540778):1.093437281):3.646500627,((Arctonyx_collaris:3.337379896,Meles_meles:3.3373809085999997):7.993064921,(Mellivora_capensis:10.26598944,((Eira_barbara:6.972673493,((Martes_flavigula:3.97203337,(Martes_melampus:0.8673573849,Martes_martes:0.8673573849):3.1046749476):1.136054363,Gulo_gulo:5.10808570…
	TREE tree_4079 = (((Potos_flavus:15.05713332,(Bassariscus_astutus:12.967226029,Nasua_nasua:12.967224517):2.08990855):4.133345973,((Arctonyx_collaris:4.496168706,Meles_meles:4.496168705):6.347655099,(Mellivora_capensis:10.53679322,((Eira_barbara:7.455076609,((Martes_flavigula:4.741675313,(Martes_melampus:1.872004123,Martes_martes:1.8720043745):2.8696711905):1.852243417,Gulo_gulo:6.593919737):0.861…
	TREE tree_0824 = (((Potos_flavus:14.91990713,(Bassariscus_astutus:13.278957442,Nasua_nasua:13.278957199):1.640947746):3.158531587,((Arctonyx_collaris:2.512065146,Meles_meles:2.5120653885):7.533521221,(Mellivora_capensis:9.815545478,((Eira_barbara:5.998697902,((Martes_flavigula:3.775778206,(Martes_melampus:1.553053858,Martes_martes:1.5530541006):2.2227236197):1.152296013,Gulo_gulo:4.928074462):1.0…
	TREE tree_2599 = (((Potos_flavus:14.15799932,(Bassariscus_astutus:12.426198958,Nasua_nasua:12.426201251999998):1.731798072):3.248098604,((Arctonyx_collaris:3.661856999,Meles_meles:3.6618576874):6.441234347,(Mellivora_capensis:9.959293272,((Eira_barbara:6.920397629,(Gulo_gulo:4.963818433,(Martes_flavigula:3.785539493,(Martes_melampus:1.121328837,Martes_martes:1.1213288369):2.66421113782):1.1782784…
	TREE tree_7572 = (Ailurus_fulgens:19.69385187,(((Bassariscus_astutus:11.851638065,Nasua_nasua:11.851635247):2.613887749,Potos_flavus:14.465523):4.458878888,((Arctonyx_collaris:3.245259051,Meles_meles:3.2452590519999998):9.303558789,(((((Melogale_moschata:0.9089116153,(Melogale_personata:0.6308022944,Melogale_everetti:0.6308022944):0.2781093209):2.926891042,Melogale_orientalis:3.835801632):5.87865…
	TREE tree_9135 = (Ailurus_fulgens:24.0297609,(((Bassariscus_astutus:15.931376672999999,Nasua_nasua:15.931376979):3.078301483,Potos_flavus:19.00967846):3.262180838,((Arctonyx_collaris:3.080828781,Meles_meles:3.0808281677):8.789035659,(((((Melogale_personata:1.905420983,Melogale_moschata:1.905420983):1.253721228,(Melogale_everetti:0.03053413422,Melogale_orientalis:0.03053413422):3.1286082139999998)…
	TREE tree_4206 = (((Potos_flavus:16.4427452,(Bassariscus_astutus:14.131612382,Nasua_nasua:14.131610483):2.3111339):4.157428709,((Arctonyx_collaris:3.232004969,Meles_meles:3.2320046976):8.26233496,(Mellivora_capensis:11.16317843,((Eira_barbara:7.29524874,((Martes_flavigula:5.048196581,(Martes_melampus:1.27714267,Martes_martes:1.2771423984):3.7710533687):0.6579336829,Gulo_gulo:5.7061305359):1.58911…
	TREE tree_8748 = (Ailurus_fulgens:16.23441625,(((Bassariscus_astutus:9.177638487,Nasua_nasua:9.177639897):2.564967594,Potos_flavus:11.74260548):2.772973063,((Arctonyx_collaris:2.306270413,Meles_meles:2.3062700098):6.297843304,((((((Melogale_personata:0.4996132763,Melogale_moschata:0.4996132763):0.2701411493,Melogale_orientalis:0.7697544256):0.6212494088,Melogale_everetti:1.3910036328):6.091099133…
	TREE tree_2027 = (((Potos_flavus:13.61768334,(Bassariscus_astutus:11.8378374557,Nasua_nasua:11.837835647999999):1.779845662):4.031076436,((Arctonyx_collaris:3.904981312,Meles_meles:3.9049824429999997):6.434527222,(Mellivora_capensis:9.425907233,((Eira_barbara:6.266170552,(Gulo_gulo:5.223912752,(Martes_flavigula:4.232547856,(Martes_melampus:0.9394775118,Martes_martes:0.9394775118):3.2930712481):0.…
	TREE tree_6593 = (((Potos_flavus:15.46364409,(Bassariscus_astutus:13.194373215999999,Nasua_nasua:13.194373744):2.269269817):3.336507481,((Arctonyx_collaris:3.795258026,Meles_meles:3.7952569659999997):8.079678875,(Mellivora_capensis:11.23816474,((Eira_barbara:6.803377516,(Gulo_gulo:5.942058233,(Martes_flavigula:4.702059331,(Martes_melampus:1.274055464,Martes_martes:1.2740554635):3.4280046618999997…
	TREE tree_3543 = (((Potos_flavus:12.3442817,(Bassariscus_astutus:9.832176927999999,Nasua_nasua:9.83217794):2.512103756):2.086039465,((Arctonyx_collaris:2.758776604,Meles_meles:2.7587761990999997):6.130348105,(Mellivora_capensis:8.580393913,((Eira_barbara:5.883363468,((Martes_flavigula:3.663091197,(Martes_martes:0.7019196801,Martes_melampus:0.70191968):2.9611709096):0.7174718244,Gulo_gulo:4.380561…
	TREE tree_0387 = (((Potos_flavus:12.85372385,(Bassariscus_astutus:11.4279309442,Nasua_nasua:11.427932245):1.425790736):3.823730612,((Arctonyx_collaris:2.905910463,Meles_meles:2.9059104638):6.073580709,(Mellivora_capensis:8.757469547,((Eira_barbara:5.700751532,(Gulo_gulo:5.01533722,(Martes_flavigula:4.227239425,(Martes_melampus:1.125897945,Martes_martes:1.1258981617):3.1013412629):0.7880977949):0.…
	TREE tree_1522 = (((Potos_flavus:14.29572855,(Bassariscus_astutus:11.717507625,Nasua_nasua:11.717507624):2.578220927):3.72589146,((Arctonyx_collaris:3.898552479,Meles_meles:3.8985527194):6.612215672,(Mellivora_capensis:9.721173426,((Eira_barbara:6.543058326,((Martes_flavigula:3.838763626,(Martes_martes:0.9458342765,Martes_melampus:0.9458342283000001):2.8929283867):0.9653393303,Gulo_gulo:4.8041012…
	TREE tree_4128 = (((Potos_flavus:19.24749575,(Bassariscus_astutus:16.140114919,Nasua_nasua:16.140112449):3.107380216):5.752442126,((Arctonyx_collaris:3.625753847,Meles_meles:3.625753847):9.860440327,(Mellivora_capensis:12.25573669,((Eira_barbara:9.657318099,((Martes_flavigula:5.329111584,(Martes_melampus:1.1116755368,Martes_martes:1.1116754134):4.2174371276):1.346679599,Gulo_gulo:6.675791491):2.9…
	TREE tree_9700 = (Ailurus_fulgens:17.49214595,(((Bassariscus_astutus:13.100367889000001,Nasua_nasua:13.100365613000001):1.18776154,Potos_flavus:14.28812715):2.155222152,((Arctonyx_collaris:2.016671908,Meles_meles:2.016671862):7.795070204,(((((Melogale_orientalis:0.3047489669,Melogale_everetti:0.3047489669):4.273279707,(Melogale_moschata:0.7033637251,Melogale_personata:0.7033637251):3.874664493):4…
	TREE tree_1321 = (((Potos_flavus:16.11102698,(Bassariscus_astutus:13.846621512999999,Nasua_nasua:13.846618773):2.264406465):2.98188523,((Arctonyx_collaris:3.644523623,Meles_meles:3.644524869):7.86184777,(Mellivora_capensis:11.03138486,((Eira_barbara:8.039634758,(Gulo_gulo:6.037519044,(Martes_flavigula:4.638458788,(Martes_melampus:0.9855489012,Martes_martes:0.9855489011999999):3.6529101362):1.3990…
	TREE tree_7715 = (Ailurus_fulgens:18.02844171,(((Bassariscus_astutus:11.041897596,Nasua_nasua:11.041894646):2.78737035,Potos_flavus:13.82926745):3.370718918,((Arctonyx_collaris:3.474636207,Meles_meles:3.4746362067):6.719394029,(((((Melogale_personata:1.257800557,(Melogale_moschata:0.8407896985,Melogale_everetti:0.8407896985):0.4170108583):1.298102946,Melogale_orientalis:2.5559035029999997):6.7241…
	TREE tree_0356 = (((Potos_flavus:13.61776257,(Bassariscus_astutus:11.378329407,Nasua_nasua:11.378327014):2.239433377):3.698665101,((Arctonyx_collaris:2.403956062,Meles_meles:2.4039560618):7.229650189,(Mellivora_capensis:9.198900278,((Eira_barbara:6.25371378,((Martes_flavigula:3.436504603,(Martes_martes:1.4008853459,Martes_melampus:1.4008853458000001):2.0356194741):1.078176392,Gulo_gulo:4.51468099…
	TREE tree_2718 = (((Potos_flavus:14.46498635,(Bassariscus_astutus:12.575669144999999,Nasua_nasua:12.575669623000001):1.889316726):4.103408376,((Arctonyx_collaris:3.3506891,Meles_meles:3.3506883829999996):7.017816734,(Mellivora_capensis:10.06771179,((Eira_barbara:6.305291972,(Gulo_gulo:4.671672426,(Martes_flavigula:3.835907286,(Martes_melampus:1.008056552,Martes_martes:1.00805652783):2.8278516904)…
	TREE tree_9984 = (Ailurus_fulgens:18.97459883,(((Bassariscus_astutus:13.1139109868,Nasua_nasua:13.113909718):1.888786793,Potos_flavus:15.0026993):3.179383413,((Arctonyx_collaris:3.607200856,Meles_meles:3.607199842):7.212846013,((((Melogale_everetti:4.480681878,((Melogale_orientalis:0.812910751,Melogale_moschata:0.812910751):0.6308931138,Melogale_personata:1.443803865):3.0368777600000003):5.406924…
	TREE tree_3173 = (((Potos_flavus:12.5558164,(Bassariscus_astutus:9.97283472,Nasua_nasua:9.972833392):2.582983006):2.588955512,((Arctonyx_collaris:2.753365475,Meles_meles:2.753364368):6.411543591,(Mellivora_capensis:9.063363169,((Eira_barbara:5.457682457,((Martes_flavigula:3.705320631,(Martes_melampus:0.9335492981,Martes_martes:0.9335492758999999):2.7717706688):1.187543099,Gulo_gulo:4.892862181):0…
	TREE tree_7103 = (((Potos_flavus:15.26071917,(Bassariscus_astutus:12.649116323000001,Nasua_nasua:12.649116052):2.611602038):5.128833334,((Arctonyx_collaris:4.433034481,Meles_meles:4.4330336675):7.940426319,(Mellivora_capensis:11.80594055,((Eira_barbara:7.426273217,((Martes_flavigula:4.772172723,(Martes_melampus:0.751902434,Martes_martes:0.7519024882):4.0202713744):1.420388793,Gulo_gulo:6.19256341…
	TREE tree_4415 = (((Potos_flavus:17.81699474,(Bassariscus_astutus:14.615729437,Nasua_nasua:14.615728623999999):3.201263406):2.895122616,((Arctonyx_collaris:3.961635249,Meles_meles:3.9616352489999995):7.858297148,(Mellivora_capensis:11.18885714,((Eira_barbara:7.501049371,(Gulo_gulo:5.908465521,(Martes_flavigula:4.611092443,(Martes_melampus:1.379366921,Martes_martes:1.379366921):3.2317247088):1.297…
	TREE tree_6677 = (((Potos_flavus:14.89162928,(Bassariscus_astutus:12.6951242339,Nasua_nasua:12.69512561):2.196504223):4.373520586,((Arctonyx_collaris:3.202775037,Meles_meles:3.2027744872):9.031532451,(Mellivora_capensis:11.52416006,((Eira_barbara:7.653794403,((Martes_flavigula:5.129296624,(Martes_melampus:1.309517892,Martes_martes:1.3095178922000001):3.8197790068):0.1998129788,Gulo_gulo:5.3291109…
	TREE tree_4539 = (((Potos_flavus:15.98501434,(Bassariscus_astutus:12.8874362548,Nasua_nasua:12.887435738):3.0975786):2.197103501,((Arctonyx_collaris:3.616528838,Meles_meles:3.616528579):7.296538072,(Mellivora_capensis:10.41662554,((Eira_barbara:7.396786062,((Martes_flavigula:4.640641143,(Martes_melampus:1.171594798,Martes_martes:1.1715947978):3.4690478964):1.747932317,Gulo_gulo:6.388574236):1.008…
	TREE tree_9036 = (Ailurus_fulgens:22.60193198,(((Bassariscus_astutus:13.7321625834,Nasua_nasua:13.732162877):2.240129944,Potos_flavus:15.9722937):4.595382925,((Arctonyx_collaris:2.990519797,Meles_meles:2.99051862):8.325426254,(((((((Vormela_peregusna:5.413406524,(Ictonyx_striatus:3.189698896,Poecilogale_albinucha:3.189698896):2.2237079217):2.901033958,Lyncodon_patagonicus:8.314442836200001):0.760…
	TREE tree_3189 = (((Potos_flavus:12.01161899,(Bassariscus_astutus:10.298665132,Nasua_nasua:10.298664288000001):1.712955551):2.405475921,((Arctonyx_collaris:2.487985359,Meles_meles:2.4879853588):6.039863558,(Mellivora_capensis:8.321462398,((Eira_barbara:6.101593138,((Martes_flavigula:3.2792150138,(Martes_melampus:0.9635920852,Martes_martes:0.9635920852):2.3156235618):0.8498955522,Gulo_gulo:4.12911…
	TREE tree_4460 = (((Potos_flavus:14.42732035,(Bassariscus_astutus:12.125231596999999,Nasua_nasua:12.125230637000001):2.302090192):3.237521062,((Arctonyx_collaris:2.566716548,Meles_meles:2.566717509):7.50901639,(Mellivora_capensis:9.145269675,((Eira_barbara:6.40438196,(Gulo_gulo:5.869192517,(Martes_flavigula:4.310627712,(Martes_melampus:1.414758995,Martes_martes:1.4147589955):2.8958689570000002):1…
	TREE tree_2778 = (((Potos_flavus:13.10738183,(Bassariscus_astutus:10.525074601,Nasua_nasua:10.525076866):2.582307003):3.656439252,((Arctonyx_collaris:2.660372087,Meles_meles:2.6603709543000003):6.880013932,(Mellivora_capensis:9.207382777,((Eira_barbara:5.268425934,(Gulo_gulo:4.19312255,(Martes_flavigula:3.009730442,(Martes_melampus:0.9068087726999999,Martes_martes:0.9068087955):2.1029217152):1.18…
	TREE tree_4000 = (((Potos_flavus:14.99510396,(Bassariscus_astutus:11.473189898000001,Nasua_nasua:11.473189899000001):3.521914061):1.877569532,((Arctonyx_collaris:3.282304716,Meles_meles:3.2823056409999998):7.307168374,(Mellivora_capensis:10.03245448,((Eira_barbara:6.291608054,(Gulo_gulo:5.313127132,(Martes_flavigula:4.3766461014999996,(Martes_melampus:0.9261705111,Martes_martes:0.9261705111):3.45…
	TREE tree_1751 = (((Potos_flavus:12.88716065,(Bassariscus_astutus:10.075451722,Nasua_nasua:10.07545333):2.811707317):2.2604129,((Arctonyx_collaris:2.48957989,Meles_meles:2.4895804935):6.590802546,(Mellivora_capensis:8.621187638,((Eira_barbara:5.408362668,((Martes_flavigula:2.850405971,(Martes_melampus:1.0080932,Martes_martes:1.0080932003):1.842313173):0.7679071208,Gulo_gulo:3.618313092):1.7900489…
	TREE tree_1664 = (((Potos_flavus:12.78700079,(Bassariscus_astutus:11.388988501,Nasua_nasua:11.388988916):1.398011667):3.548751569,((Arctonyx_collaris:3.24809735,Meles_meles:3.248097142):5.4698482,(Mellivora_capensis:8.267518152,((Eira_barbara:5.237692186,((Martes_flavigula:2.986249427,(Martes_melampus:0.9683153947,Martes_martes:0.9683153947):2.0179348637):0.6730585142,Gulo_gulo:3.65930898):1.5783…
	TREE tree_5871 = (((Potos_flavus:17.64250282,(Bassariscus_astutus:15.011980862000001,Nasua_nasua:15.011981753):2.630522553):3.45743911,((Arctonyx_collaris:2.858691632,Meles_meles:2.8586916317999997):9.006772505,(Mellivora_capensis:11.65847451,((Eira_barbara:8.056515409,(Gulo_gulo:5.68931652,(Martes_flavigula:4.587833676,(Martes_melampus:0.6584234007,Martes_martes:0.6584234006):3.9294093845):1.101…
	TREE tree_0268 = (((Potos_flavus:11.35290267,(Bassariscus_astutus:9.280507366,Nasua_nasua:9.280506977):2.072393746):2.731320365,((Arctonyx_collaris:2.454489349,Meles_meles:2.4544893493999997):5.879426308,(Mellivora_capensis:8.186073208,((Eira_barbara:4.932282407,(Gulo_gulo:3.935019091,(Martes_flavigula:2.6392031026,(Martes_melampus:0.9307501688,Martes_martes:0.9307501687999999):1.7084522914):1.29…
	TREE tree_1786 = (((Potos_flavus:11.48284475,(Bassariscus_astutus:10.114320338,Nasua_nasua:10.114318986):1.368523062):3.675215315,((Arctonyx_collaris:2.909509753,Meles_meles:2.9095097527):5.650890299,(Mellivora_capensis:8.152076892,((Eira_barbara:4.683343997,((Martes_flavigula:2.699833161,(Martes_melampus:0.9162239807,Martes_martes:0.9162239807):1.7836088327):1.013387388,Gulo_gulo:3.713219197):0.…
	TREE tree_2203 = (((Potos_flavus:14.9068989,(Bassariscus_astutus:12.3287000907,Nasua_nasua:12.328699235):2.578200236):5.034912019,((Arctonyx_collaris:3.784916779,Meles_meles:3.784917065):7.796738582,(Mellivora_capensis:11.41389274,((Eira_barbara:7.645550317,(((Martes_melampus:1.204556915,Martes_martes:1.2045566299):4.5480801577,Martes_flavigula:5.752637644):0.6547099811,Gulo_gulo:6.407347054):1.2…
	TREE tree_9129 = (Ailurus_fulgens:24.29835548,(((Bassariscus_astutus:16.475529240999997,Nasua_nasua:16.475527686):2.206448366,Potos_flavus:18.68197387):4.130836108,((Arctonyx_collaris:2.83592601,Meles_meles:2.8359260105999997):9.618119657,(((((Melogale_personata:1.774940887,Melogale_moschata:1.774940887):3.028943072,(Melogale_orientalis:1.804786763,Melogale_everetti:1.804786763):2.999097196499999…
	TREE tree_5897 = (((Potos_flavus:16.00523928,(Bassariscus_astutus:13.569864829,Nasua_nasua:13.569864828):2.435375284):4.121971538,((Arctonyx_collaris:3.313960679,Meles_meles:3.313960679):8.469041444,(Mellivora_capensis:11.00916945,((Eira_barbara:7.905473106,((Martes_flavigula:4.331043162,(Martes_melampus:0.8893683595,Martes_martes:0.8893683594999999):3.4416736934):1.240104142,Gulo_gulo:5.57114647…
	TREE tree_4919 = (((Potos_flavus:15.59326832,(Bassariscus_astutus:12.67228114,Nasua_nasua:12.672281138999999):2.920987176):2.141785894,((Arctonyx_collaris:3.108507739,Meles_meles:3.10850725):8.085772731,(Mellivora_capensis:10.84845242,((Eira_barbara:5.63525279,(Gulo_gulo:4.909144311,(Martes_flavigula:3.953329738,(Martes_melampus:1.277804418,Martes_martes:1.2778046625):2.6755240985000004):0.955816…
	TREE tree_6060 = (((Potos_flavus:17.19941805,(Bassariscus_astutus:14.737670471000001,Nasua_nasua:14.737670198999998):2.461747578):2.794140818,((Arctonyx_collaris:3.146497418,Meles_meles:3.1464963370000003):7.785913376,(Mellivora_capensis:10.78027155,((Eira_barbara:7.486999418,(Gulo_gulo:5.748517678,(Martes_flavigula:4.665673794,(Martes_melampus:0.7130537666,Martes_martes:0.7130539288):3.952619486…
	TREE tree_8787 = (Ailurus_fulgens:26.40635748,(((Bassariscus_astutus:16.210696288999998,Nasua_nasua:16.210696288):3.031391397,Potos_flavus:19.24208865):4.680353333,((Arctonyx_collaris:3.638815745,Meles_meles:3.6388163887999996):9.660719646,(((((((Vormela_peregusna:5.752715123,(Ictonyx_striatus:3.575320405,Poecilogale_albinucha:3.575320405):2.1773960062):3.069278765,Lyncodon_patagonicus:8.82199324…
	TREE tree_4156 = (((Potos_flavus:15.94543771,(Bassariscus_astutus:13.217996508,Nasua_nasua:13.217998360000001):2.727441993):4.138801212,((Arctonyx_collaris:3.009029418,Meles_meles:3.0090280959999998):8.130640218,(Mellivora_capensis:10.49373251,((Eira_barbara:7.290048451,(Gulo_gulo:5.867402145,((Martes_melampus:1.027364226,Martes_martes:1.0273642256):3.9227383926000003,Martes_flavigula:4.950103675…
	TREE tree_7299 = (((Potos_flavus:14.58305167,(Bassariscus_astutus:13.241414723,Nasua_nasua:13.241411750000001):1.341639179):2.865060368,((Arctonyx_collaris:3.696188304,Meles_meles:3.6961883029999996):7.118375937,(Mellivora_capensis:10.27801922,((Eira_barbara:6.970989134,((Martes_flavigula:4.031336394,(Martes_melampus:1.189632949,Martes_martes:1.1896329485):2.8417034450000003):0.8350192706,Gulo_gu…
	TREE tree_7033 = (((Potos_flavus:17.39299427,(Bassariscus_astutus:15.421585637,Nasua_nasua:15.421586506):1.971407476):4.538139989,((Arctonyx_collaris:4.422789119,Meles_meles:4.422791438):7.829671487,(Mellivora_capensis:12.15423064,((Eira_barbara:7.289095072,(Gulo_gulo:5.664252936,(Martes_flavigula:4.521610365,(Martes_melampus:1.695865033,Martes_martes:1.6958653231):2.8257460272):1.142641122):1.62…
	TREE tree_8770 = (Ailurus_fulgens:27.5527838,(((Bassariscus_astutus:18.1476461,Nasua_nasua:18.147647444):2.995437891,Potos_flavus:21.14308366):3.858976403,((Arctonyx_collaris:3.514309966,Meles_meles:3.5143099663):10.756097,(((((((Vormela_peregusna:5.062205583,(Ictonyx_striatus:3.611098154,Poecilogale_albinucha:3.611098154):1.4511091087999999):4.462201443,Lyncodon_patagonicus:9.524409242):1.684502…
	TREE tree_6099 = (((Potos_flavus:14.4652238,(Bassariscus_astutus:12.656578305,Nasua_nasua:12.656576526):1.808645999):4.30867484,((Arctonyx_collaris:3.938916713,Meles_meles:3.938917475):7.151031609,(Mellivora_capensis:10.5554616,((Eira_barbara:6.713231033,((Martes_flavigula:4.521168352,(Martes_melampus:0.9694104784,Martes_martes:0.9694104783999999):3.551758636):0.9175425335,Gulo_gulo:5.4387119026)…
	TREE tree_7978 = (Ailurus_fulgens:20.1416804,(((Bassariscus_astutus:12.951562728999999,Nasua_nasua:12.951563838999999):2.826341661,Potos_flavus:15.7779055):3.857195242,((Arctonyx_collaris:3.265458792,Meles_meles:3.26545907):8.348330569,((((Melogale_orientalis:3.999990271,(Melogale_personata:1.276227902,(Melogale_moschata:0.8684033108,Melogale_everetti:0.8684033108):0.4078245911):2.7237629241):5.6…
	TREE tree_0491 = (((Potos_flavus:16.03355465,(Bassariscus_astutus:13.046127409,Nasua_nasua:13.046128192):2.987426457):3.446811602,((Arctonyx_collaris:3.251514167,Meles_meles:3.2515149506):7.587951709,(Mellivora_capensis:10.32751019,((Eira_barbara:7.543741699,((Martes_flavigula:4.85906974,(Martes_melampus:1.200454796,Martes_martes:1.2004547964999999):3.6586138984999996):0.5404449257,Gulo_gulo:5.39…
	TREE tree_8899 = (Ailurus_fulgens:25.44534359,(((Bassariscus_astutus:15.938492014300001,Nasua_nasua:15.938491393):1.627666604,Potos_flavus:17.56615676):5.002477615,((Arctonyx_collaris:3.530102283,Meles_meles:3.5301025929999996):7.776083596,(((((((Vormela_peregusna:6.131321114,(Ictonyx_striatus:3.280623185,Poecilogale_albinucha:3.280623185):2.850697309):3.502461221,Lyncodon_patagonicus:9.633781406…
	TREE tree_9901 = (Ailurus_fulgens:19.15586707,(((Bassariscus_astutus:14.135028257999998,Nasua_nasua:14.135028):1.753234018,Potos_flavus:15.88826228):2.43878735,((Arctonyx_collaris:3.764697966,Meles_meles:3.764697453):7.686653461,((((((Melogale_personata:0.7529757692,Melogale_everetti:0.7529757692):0.09544895421,Melogale_moschata:0.8484248004):3.733248,Melogale_orientalis:4.5816730565):5.377423397…
	TREE tree_5653 = (((Potos_flavus:13.79815599,(Bassariscus_astutus:10.929569482,Nasua_nasua:10.929570402):2.868585586):2.94754538,((Arctonyx_collaris:3.295180196,Meles_meles:3.2951811161999998):7.433584704,(Mellivora_capensis:9.798005912,((Eira_barbara:6.372690495,(Gulo_gulo:4.678361999,(Martes_flavigula:3.898738177,(Martes_melampus:1.1518114286,Martes_martes:1.1518114285):2.746927209):0.779624052…
	TREE tree_8288 = (Ailurus_fulgens:21.89902979,(((Bassariscus_astutus:12.626775384,Nasua_nasua:12.626772372):4.75708253,Potos_flavus:17.38385764):2.830365749,((Arctonyx_collaris:4.81571021,Meles_meles:4.815709663):7.804464904,(((((((Vormela_peregusna:4.704556422,(Ictonyx_striatus:2.215183701,Poecilogale_albinucha:2.215183701):2.489372174):3.957269844,Lyncodon_patagonicus:8.6618268143):0.8972080841…
	TREE tree_1895 = (((Potos_flavus:13.60144137,(Bassariscus_astutus:11.278396649,Nasua_nasua:11.278398694):2.323044951):3.100446113,((Arctonyx_collaris:2.770697929,Meles_meles:2.770697929):7.593948262,(Mellivora_capensis:10.06057007,((Eira_barbara:6.709783829,((Martes_flavigula:4.247911644,(Martes_melampus:1.147050989,Martes_martes:1.147050989):3.1008617915):1.065512988,Gulo_gulo:5.313425086):1.396…
	TREE tree_4337 = (((Potos_flavus:17.4960754,(Bassariscus_astutus:15.706410026,Nasua_nasua:15.706411128000001):1.789664819):2.491530715,((Arctonyx_collaris:3.627903076,Meles_meles:3.627904452):7.127748758,(Mellivora_capensis:10.75118644,((Eira_barbara:6.665502393,(Gulo_gulo:5.183801521,((Martes_melampus:1.689648869,Martes_martes:1.6896488686):2.5233637515,Martes_flavigula:4.2130112446):0.970788075…
	TREE tree_0061 = (((Potos_flavus:14.99140421,(Bassariscus_astutus:12.663283597,Nasua_nasua:12.663282295):2.32812087):4.147548192,((Arctonyx_collaris:3.314790015,Meles_meles:3.3147897550999996):8.426381072,(Mellivora_capensis:11.1632566,((Eira_barbara:7.016085839,(Gulo_gulo:5.21768916,(Martes_flavigula:3.633079117,(Martes_melampus:0.8478774169,Martes_martes:0.8478774169):2.7852014395999998):1.5846…
	TREE tree_7960 = (Ailurus_fulgens:20.5617068,(((Bassariscus_astutus:12.382460100700001,Nasua_nasua:12.382458460999999):2.835110505,Potos_flavus:15.2175717):4.382215977,((Arctonyx_collaris:3.4512418,Meles_meles:3.4512418):7.461648427,(((((Melogale_everetti:1.622383451,Melogale_orientalis:1.6223834508000001):1.506557368,(Melogale_personata:1.463333616,Melogale_moschata:1.463333616):1.665607203):7.1…
	TREE tree_9649 = (Ailurus_fulgens:17.44698387,(((Bassariscus_astutus:11.9670941499,Nasua_nasua:11.967094595):2.309171371,Potos_flavus:14.27626374):1.93395546,((Arctonyx_collaris:2.049707266,Meles_meles:2.049707489):8.075622314,(((((((Vormela_peregusna:5.222215509,(Ictonyx_striatus:2.789190195,Poecilogale_albinucha:2.789190195):2.433026649):1.904500199,Lyncodon_patagonicus:7.1267173094):0.29992541…
	TREE tree_9523 = (Ailurus_fulgens:24.72772893,(((Bassariscus_astutus:14.674489455,Nasua_nasua:14.674487615):2.532782643,Potos_flavus:17.20727363):4.623897404,((Arctonyx_collaris:5.103953332,Meles_meles:5.103953946):8.3083524,(((((((Vormela_peregusna:6.328832744,(Ictonyx_striatus:3.281547849,Poecilogale_albinucha:3.281547849):3.0472836699999997):3.313434704,Lyncodon_patagonicus:9.6422686735):1.062…
	TREE tree_6874 = (((Potos_flavus:17.38017346,(Bassariscus_astutus:12.928871674,Nasua_nasua:12.9288706):4.451302859):2.252965146,((Arctonyx_collaris:5.002443417,Meles_meles:5.002442611):6.830205333,(Mellivora_capensis:10.64488228,((Eira_barbara:7.04295675,(Gulo_gulo:5.93364635,(Martes_flavigula:4.77643954,(Martes_melampus:0.6682676331,Martes_martes:0.6682674986999999):4.1081711014):1.157207616):1.…
	TREE tree_5521 = (((Potos_flavus:18.12770128,(Bassariscus_astutus:15.651603397999999,Nasua_nasua:15.651601367):2.476101075):2.853166877,((Arctonyx_collaris:4.768682508,Meles_meles:4.768681347):8.93346439,(Mellivora_capensis:13.18392386,((Eira_barbara:7.896934172,(Gulo_gulo:5.616284526,(Martes_flavigula:5.144876477,(Martes_martes:1.6332783284999999,Martes_melampus:1.6332780382):3.5115991642999997)…
	TREE tree_2915 = (((Potos_flavus:16.97661572,(Bassariscus_astutus:13.97619894,Nasua_nasua:13.976198342):3.000415882):3.665840546,((Arctonyx_collaris:3.912404083,Meles_meles:3.91240468):8.121558338,(Mellivora_capensis:11.56282989,((Eira_barbara:8.403305982,(Gulo_gulo:6.421932967,(Martes_flavigula:4.990032372,(Martes_melampus:1.141506859,Martes_martes:1.1415065603):3.848524319):1.431900594):1.98137…
	TREE tree_0981 = (((Potos_flavus:13.79166441,(Bassariscus_astutus:12.134051476,Nasua_nasua:12.134048836):1.657613149):1.937368659,((Arctonyx_collaris:2.285575903,Meles_meles:2.2855750222999998):8.212923022,(Mellivora_capensis:9.813262054,((Eira_barbara:6.408707681,((Martes_flavigula:4.171265634,(Martes_melampus:0.8591566486,Martes_martes:0.8591566705):3.3121092060999997):0.245253382,Gulo_gulo:4.4…
	TREE tree_7645 = (Ailurus_fulgens:18.95691808,(((Bassariscus_astutus:12.3409137631,Nasua_nasua:12.340916001):1.37827421,Potos_flavus:13.71918748):4.042978745,((Arctonyx_collaris:3.09394043,Meles_meles:3.0939396832000003):7.640062665,(((((Melogale_moschata:0.6837444519,Melogale_personata:0.6837444519):1.234657022,(Melogale_everetti:1.056431182,Melogale_orientalis:1.05643125647):0.861970541):7.0362…
	TREE tree_2931 = (((Potos_flavus:15.4445129,(Bassariscus_astutus:13.710265742,Nasua_nasua:13.710269163):1.734246229):5.721520372,((Arctonyx_collaris:5.084058514,Meles_meles:5.0840600689999995):7.620554885,(Mellivora_capensis:11.82814765,((Eira_barbara:7.780366525,(Gulo_gulo:6.641807698,(Martes_flavigula:4.586027252,(Martes_melampus:1.239392606,Martes_martes:1.2393926065):3.3466352666):2.055779824…
	TREE tree_7001 = (((Potos_flavus:13.41701087,(Bassariscus_astutus:11.8509939827,Nasua_nasua:11.85099285):1.56601643):2.957692893,((Arctonyx_collaris:2.652836369,Meles_meles:2.6528361425):7.017007266,(Mellivora_capensis:9.091473453,((Eira_barbara:5.219054759,((Martes_flavigula:2.693663831,(Martes_melampus:0.7495009182,Martes_martes:0.7495006918):1.9441639769999999):1.32875322,Gulo_gulo:4.022417504…
	TREE tree_8313 = (Ailurus_fulgens:21.4379619,(((Bassariscus_astutus:12.283621426,Nasua_nasua:12.283621426):3.090641742,Potos_flavus:15.37426317):4.891787282,((Arctonyx_collaris:4.612700256,Meles_meles:4.612698924):7.439152467,(((((Melogale_orientalis:1.982570083,Melogale_everetti:1.9825700034):0.6934930571,(Melogale_personata:1.138133227,Melogale_moschata:1.138133227):1.537929913):7.4894668,((((V…
	TREE tree_8306 = (Ailurus_fulgens:21.85329417,(((Bassariscus_astutus:12.937206868,Nasua_nasua:12.937203885):2.736280822,Potos_flavus:15.67348742):4.213400574,((Arctonyx_collaris:4.326212911,Meles_meles:4.3262134534):7.818007186,((((((Melogale_everetti:0.4424558303,Melogale_personata:0.4424558303):0.7411034553,Melogale_moschata:1.183559286):1.900340106,Melogale_orientalis:3.083899663):7.367186289,…
	TREE tree_8547 = (Ailurus_fulgens:26.12803827,(((Bassariscus_astutus:15.744151697,Nasua_nasua:15.744154743):3.411042428,Potos_flavus:19.15519582):4.959826371,((Arctonyx_collaris:3.236421622,Meles_meles:3.2364216219):11.63609778,(((((Melogale_moschata:1.120620057,Melogale_personata:1.120620057):4.2162448,(Melogale_orientalis:0.3952577216,Melogale_everetti:0.3952577216):4.941606119999999):7.2424118…
	TREE tree_1121 = (((Potos_flavus:12.76358917,(Bassariscus_astutus:10.971154495,Nasua_nasua:10.971154496):1.792434677):2.55919688,((Arctonyx_collaris:2.307242977,Meles_meles:2.3072438524):7.858165225,(Mellivora_capensis:9.696264728,((Eira_barbara:6.265275449,(Gulo_gulo:3.870876639,(Martes_flavigula:2.978138577,(Martes_melampus:0.4915972249,Martes_martes:0.4915971593):2.4865417896):0.8927380614):2.…
	TREE tree_2335 = (((Potos_flavus:16.78647851,(Bassariscus_astutus:13.662278476,Nasua_nasua:13.662280117999998):3.124198665):2.59170488,((Arctonyx_collaris:3.672217139,Meles_meles:3.6722190556000003):8.381131125,(Mellivora_capensis:11.70915705,((Eira_barbara:7.954366433,(Gulo_gulo:5.249031032,(Martes_flavigula:4.690392448,(Martes_melampus:0.7379029718,Martes_martes:0.7379030813):3.9524886545):0.55…
	TREE tree_1245 = (((Potos_flavus:14.0112976,(Bassariscus_astutus:11.880675156999999,Nasua_nasua:11.880674914):2.130622928):3.760077946,((Arctonyx_collaris:3.090786338,Meles_meles:3.0907848761):7.77051171,(Mellivora_capensis:10.35836841,((Eira_barbara:7.184611921,(((Martes_melampus:0.7939474346,Martes_martes:0.7939474346):3.6317834820400003,Martes_flavigula:4.42573155):0.8547551669,Gulo_gulo:5.280…
	TREE tree_9103 = (Ailurus_fulgens:25.69785851,(((Bassariscus_astutus:16.775073077000002,Nasua_nasua:16.775077668):3.290163935,Potos_flavus:20.0652416):4.202899495,((Arctonyx_collaris:2.897342941,Meles_meles:2.8973426129):10.42130103,(((((Melogale_personata:1.963532268,(Melogale_everetti:0.419897981,Melogale_moschata:0.419897981):1.543634287):3.946634096,Melogale_orientalis:5.9101676757):5.0440507…
	TREE tree_9815 = (Ailurus_fulgens:18.08023313,(((Bassariscus_astutus:12.146036653000001,Nasua_nasua:12.146037127):2.490648111,Potos_flavus:14.63668287):2.434308511,((Arctonyx_collaris:3.459123872,Meles_meles:3.4591233979):5.949224167,(((((Melogale_moschata:1.039634357,Melogale_personata:1.039634357):1.941024801,(Melogale_everetti:0.006197085682,Melogale_orientalis:0.006197085682):2.974462205):5.7…
	TREE tree_8160 = (Ailurus_fulgens:22.80303784,(((Bassariscus_astutus:13.640496427,Nasua_nasua:13.640494145999998):2.752966621,Potos_flavus:16.39346162):5.453728929,((Arctonyx_collaris:4.113209721,Meles_meles:4.1132117165):10.29160697,((((((Melogale_everetti:1.416649501,Melogale_personata:1.416649501):0.1639413455,Melogale_moschata:1.580590789):2.146149498,Melogale_orientalis:3.726739432):8.871340…
	TREE tree_8284 = (Ailurus_fulgens:21.90827173,(((Bassariscus_astutus:12.533797486000001,Nasua_nasua:12.533797213):3.128803714,Potos_flavus:15.66260093):4.932586897,((Arctonyx_collaris:4.891660919,Meles_meles:4.8916609179999995):7.936676048,(((((((Vormela_peregusna:3.830754026,(Ictonyx_striatus:2.596392879,Poecilogale_albinucha:2.596392879):1.2343614196):4.683887079,Lyncodon_patagonicus:8.51464036…
	TREE tree_0324 = (((Potos_flavus:12.33666942,(Bassariscus_astutus:9.4793833497,Nasua_nasua:9.479384299):2.85728749):3.121500243,((Arctonyx_collaris:3.240599657,Meles_meles:3.2405998949):7.31176595,(Mellivora_capensis:9.860162689,((Eira_barbara:6.403494426,((Martes_flavigula:3.879923015,(Martes_melampus:1.178026085,Martes_martes:1.178026085):2.7018959806):1.506380899,Gulo_gulo:5.386303677):1.01719…
	TREE tree_4765 = (((Potos_flavus:15.51566336,(Bassariscus_astutus:12.961351355200001,Nasua_nasua:12.961351108999999):2.554309785):3.595719649,((Arctonyx_collaris:3.483019822,Meles_meles:3.483020809):8.229355052,(Mellivora_capensis:11.3283856,((Eira_barbara:6.91499752,(Gulo_gulo:5.96714391,(Martes_flavigula:3.690699703,(Martes_melampus:1.092083083,Martes_martes:1.0920828363):2.59861602765):2.27644…
	TREE tree_2864 = (((Potos_flavus:11.12305625,(Bassariscus_astutus:9.758233276999999,Nasua_nasua:9.758234592):1.364821222):4.118010495,((Arctonyx_collaris:2.823946008,Meles_meles:2.8239457893999997):6.153623763,(Mellivora_capensis:8.782853749,((Eira_barbara:5.690414315,(((Martes_melampus:1.003369188,Martes_martes:1.0033691876):2.5967430996000003,Martes_flavigula:3.6001116289999997):1.215412602,Gul…
	TREE tree_9699 = (Ailurus_fulgens:16.9260284,(((Bassariscus_astutus:12.521402069,Nasua_nasua:12.521401185000002):1.530913747,Potos_flavus:14.05231515):1.920539077,((Arctonyx_collaris:1.956243726,Meles_meles:1.9562435273999998):7.390864398,(((((Melogale_moschata:0.8128057753,(Melogale_everetti:0.608971166,Melogale_personata:0.608971166):0.2038346092):2.792100349,Melogale_orientalis:3.604905018):4.…
	TREE tree_9448 = (Ailurus_fulgens:21.56883009,(((Bassariscus_astutus:13.570369740899999,Nasua_nasua:13.57036946):1.879657572,Potos_flavus:15.45002647):3.798088795,((Arctonyx_collaris:3.560949972,Meles_meles:3.5609502539999998):7.839243194,((((Melogale_everetti:5.768363009,((Melogale_moschata:1.18906427,Melogale_personata:1.18906427):1.738596535,Melogale_orientalis:2.9276605233):2.840702485):4.091…
	TREE tree_2370 = (((Potos_flavus:17.31470068,(Bassariscus_astutus:13.739904849,Nasua_nasua:13.739901389):3.574796403):2.748000175,((Arctonyx_collaris:3.73156151,Meles_meles:3.7315609339):8.748111285,(Mellivora_capensis:12.28134455,((Eira_barbara:7.73025697,((Martes_flavigula:5.123544657,(Martes_melampus:0.9130216503,Martes_martes:0.9130216791200001):4.2105224295):1.128244208,Gulo_gulo:6.251788):1…
	TREE tree_8663 = (Ailurus_fulgens:24.78269738,(((Bassariscus_astutus:14.991842733,Nasua_nasua:14.991843352):2.713372149,Potos_flavus:17.7052155):4.936440561,((Arctonyx_collaris:4.130358687,Meles_meles:4.130358997):9.634619318,(((((Melogale_personata:2.64881992,(Melogale_orientalis:0.8786865561,Melogale_moschata:0.8786865561):1.770133364):2.507303742,Melogale_everetti:5.156123972700001):7.48498090…
	TREE tree_2722 = (((Potos_flavus:14.45472275,(Bassariscus_astutus:12.595941485,Nasua_nasua:12.595939604000002):1.858784322):3.803512366,((Arctonyx_collaris:3.329539032,Meles_meles:3.3295395020000003):6.995501464,(Mellivora_capensis:9.879814625,((Eira_barbara:6.27967222,((Martes_flavigula:3.627156649,(Martes_melampus:1.009067482,Martes_martes:1.0090674825):2.6180894016):1.528265628,Gulo_gulo:5.155…
	TREE tree_3030 = (((Potos_flavus:12.21204683,(Bassariscus_astutus:10.387142656999998,Nasua_nasua:10.387143554):1.824902376):3.72049477,((Arctonyx_collaris:2.498820536,Meles_meles:2.4988200878):6.238641998,(Mellivora_capensis:8.395093415,((Eira_barbara:6.366590844,(Gulo_gulo:4.665720873,(Martes_flavigula:4.325900107,(Martes_melampus:1.163488406,Martes_martes:1.1634884055999999):3.1624119929):0.339…
	TREE tree_4441 = (((Potos_flavus:15.21161004,(Bassariscus_astutus:13.090485078999999,Nasua_nasua:13.090483391):2.121124964):2.362195942,((Arctonyx_collaris:2.430853096,Meles_meles:2.4308521313):7.45614533,(Mellivora_capensis:9.490396081,((Eira_barbara:6.49239082,((Martes_flavigula:4.012887798,(Martes_melampus:1.220305295,Martes_martes:1.2203052947):2.7925837096):0.6511559306,Gulo_gulo:4.664044452…
	TREE tree_4181 = (((Potos_flavus:15.15997913,(Bassariscus_astutus:13.323631247,Nasua_nasua:13.323635452000001):1.836345361):5.861957736,((Arctonyx_collaris:3.494097403,Meles_meles:3.4940962822):8.408637926,(Mellivora_capensis:11.67265266,((Eira_barbara:6.827674686,((Martes_flavigula:5.187424448,(Martes_melampus:1.238167143,Martes_martes:1.2381671431):3.9492559033):0.8801836943,Gulo_gulo:6.0676092…
	TREE tree_5969 = (((Potos_flavus:17.06455776,(Bassariscus_astutus:15.455673790199999,Nasua_nasua:15.455675736):1.60888286):3.644357705,((Arctonyx_collaris:3.732208046,Meles_meles:3.732207212):9.2183682,(Mellivora_capensis:12.36830854,((Eira_barbara:7.446507475,((Martes_flavigula:4.432498068,(Martes_melampus:1.289874049,Martes_martes:1.2898740487):3.1426234635000005):1.085940124,Gulo_gulo:5.518437…
	TREE tree_9419 = (Ailurus_fulgens:21.52109161,(((Bassariscus_astutus:15.424903616,Nasua_nasua:15.424902784):2.270867264,Potos_flavus:17.69576977):1.946894903,((Arctonyx_collaris:3.318143947,Meles_meles:3.3181442234):8.501070887,(((((Melogale_everetti:4.048408461,Melogale_orientalis:4.048408461):5.418644078,(Melogale_moschata:1.94814358,Melogale_personata:1.94814358):7.518907301):0.5834652248,((((…
	TREE tree_4169 = (((Potos_flavus:15.77991171,(Bassariscus_astutus:13.144022329,Nasua_nasua:13.14402153):2.635890443):3.617759754,((Arctonyx_collaris:2.742979882,Meles_meles:2.7429804141):8.511748615,(Mellivora_capensis:11.04124953,((Eira_barbara:7.498460554,((Martes_flavigula:4.729734933,(Martes_melampus:1.194859308,Martes_martes:1.1948592284):3.5348766896):0.7998029633,Gulo_gulo:5.5295384291):1.…
	TREE tree_4261 = (((Potos_flavus:16.80183171,(Bassariscus_astutus:15.147026791999998,Nasua_nasua:15.147030323):1.65480274):2.854118407,((Arctonyx_collaris:3.417039798,Meles_meles:3.417038711):7.770206033,(Mellivora_capensis:10.63072862,((Eira_barbara:6.423234379,(Gulo_gulo:5.37885341,(Martes_flavigula:4.4202640010000005,(Martes_melampus:1.36732217,Martes_martes:1.3673224413):3.0529423744999997):0…
	TREE tree_5905 = (((Potos_flavus:15.11106265,(Bassariscus_astutus:13.262620347,Nasua_nasua:13.262622828):1.84844092):4.797580905,((Arctonyx_collaris:3.342640235,Meles_meles:3.3426407862):8.474480476,(Mellivora_capensis:10.77649198,((Eira_barbara:7.732477307,((Martes_flavigula:4.533384144,(Martes_melampus:0.8488973329,Martes_martes:0.8488973329):3.6844859833999997):1.239816664,Gulo_gulo:5.77319860…
	TREE tree_8071 = (Ailurus_fulgens:20.84917147,(((Bassariscus_astutus:13.979011952,Nasua_nasua:13.979011951):2.339798318,Potos_flavus:16.31881085):3.506558072,((Arctonyx_collaris:2.877529739,Meles_meles:2.8775294488):8.73413255,((((((Melogale_personata:1.017596943,Melogale_everetti:1.017596943):1.26913478,Melogale_moschata:2.286732013):1.674046768,Melogale_orientalis:3.96077982728):6.661660888,(((…
	TREE tree_9927 = (Ailurus_fulgens:18.7636806,(((Bassariscus_astutus:13.214112083,Nasua_nasua:13.214113554):1.489357474,Potos_flavus:14.70347103):2.839386672,((Arctonyx_collaris:3.379757459,Meles_meles:3.379757214):8.087542655,(((((((Vormela_peregusna:5.070437066,(Ictonyx_striatus:2.850876146,Poecilogale_albinucha:2.850876146):2.219561165):3.149057935,Lyncodon_patagonicus:8.2194954918):0.184048822…
	TREE tree_4652 = (((Potos_flavus:15.52892912,(Bassariscus_astutus:12.672081076600001,Nasua_nasua:12.672079468):2.856846974):3.740188842,((Arctonyx_collaris:3.245073619,Meles_meles:3.2450725476):9.119750443,(Mellivora_capensis:11.37550765,((Eira_barbara:7.383144113,((Martes_flavigula:4.726688092,(Martes_melampus:0.7218470247,Martes_martes:0.7218470248):4.0048407991):0.5025457171,Gulo_gulo:5.229233…
	TREE tree_0334 = (((Potos_flavus:13.12349093,(Bassariscus_astutus:10.996486812499999,Nasua_nasua:10.996487029):2.127003899):4.10062664,((Arctonyx_collaris:3.793916285,Meles_meles:3.793915419):6.173284725,(Mellivora_capensis:9.396566722,((Eira_barbara:6.036007473,(Gulo_gulo:5.114562202,((Martes_melampus:1.202883881,Martes_martes:1.202883881):2.0811066827999998,Martes_flavigula:3.2839912135):1.8305…
	TREE tree_1731 = (((Potos_flavus:12.44857552,(Bassariscus_astutus:10.741833676999999,Nasua_nasua:10.741833290999999):1.706741268):2.093408366,((Arctonyx_collaris:2.67811789,Meles_meles:2.6781186607):6.210409123,(Mellivora_capensis:8.144257926,((Eira_barbara:4.779783521,(((Martes_melampus:0.8000136194,Martes_martes:0.8000136194):1.8341753116000001,Martes_flavigula:2.6341887382):1.149467553,Gulo_gu…
	TREE tree_4695 = (((Potos_flavus:15.61696363,(Bassariscus_astutus:13.847052876000001,Nasua_nasua:13.847054876):1.769908753):2.571437235,((Arctonyx_collaris:3.696735585,Meles_meles:3.696734834):7.402039024,(Mellivora_capensis:10.40309479,((Eira_barbara:6.43184512,((Martes_flavigula:4.489606155,(Martes_melampus:1.308822558,Martes_martes:1.3088225582):3.1807835974):1.098120612,Gulo_gulo:5.587725017)…
	TREE tree_3426 = (((Potos_flavus:12.33906713,(Bassariscus_astutus:9.435102244,Nasua_nasua:9.435104981):2.903963748):2.4892897,((Arctonyx_collaris:2.665399063,Meles_meles:2.665398607):7.519396279,(Mellivora_capensis:9.940665083,((Eira_barbara:5.824692647,(Gulo_gulo:4.437167649,(Martes_flavigula:4.057089118,(Martes_martes:0.7720968144,Martes_melampus:0.77209670039):3.2849923034):0.3800778463):1.387…
	TREE tree_6320 = (((Potos_flavus:14.80588277,(Bassariscus_astutus:12.184458081999999,Nasua_nasua:12.184459452999999):2.621423039):4.963801129,((Arctonyx_collaris:3.764864763,Meles_meles:3.7648655856):7.730420876,(Mellivora_capensis:11.11037157,((Eira_barbara:8.353884674,((Martes_flavigula:4.33643059,(Martes_melampus:1.134995487,Martes_martes:1.1349954868999999):3.2014359248):2.248857012,Gulo_gulo…
	TREE tree_1212 = (((Potos_flavus:11.77306952,(Bassariscus_astutus:10.7618500622,Nasua_nasua:10.761851868):1.011218552):3.259564716,((Arctonyx_collaris:2.574640753,Meles_meles:2.5746403015):7.119693153,(Mellivora_capensis:8.989264988,((Eira_barbara:6.33900227,((Martes_flavigula:3.880399707,(Martes_melampus:0.822062589,Martes_martes:0.822062589):3.0583380202000003):0.8191729124,Gulo_gulo:4.69957374…
	TREE tree_4542 = (((Potos_flavus:14.70750091,(Bassariscus_astutus:12.540699249,Nasua_nasua:12.540699008):2.166801417):2.068890894,((Arctonyx_collaris:3.329357531,Meles_meles:3.3293575310000003):6.807853593,(Mellivora_capensis:9.507540491,((Eira_barbara:6.582928791,((Martes_flavigula:4.345064335,(Martes_melampus:1.055275127,Martes_martes:1.0552751268):3.289788006):1.124197822,Gulo_gulo:5.469260233…
	TREE tree_5123 = (((Potos_flavus:18.26308728,(Bassariscus_astutus:14.59220547,Nasua_nasua:14.592208016):3.670879268):2.701892197,((Arctonyx_collaris:4.653060305,Meles_meles:4.6530603047):10.14833835,(Mellivora_capensis:13.99320419,((Eira_barbara:9.52117382,(Gulo_gulo:7.577283001,(Martes_flavigula:5.936714949,(Martes_melampus:1.221631706,Martes_martes:1.2216314513):4.7150816521):1.64057028):1.9438…
	TREE tree_5110 = (((Potos_flavus:17.6634461,(Bassariscus_astutus:15.253457478999998,Nasua_nasua:15.253458109):2.409986103):2.984833966,((Arctonyx_collaris:4.317510157,Meles_meles:4.317510786):9.683689863,(Mellivora_capensis:13.46136668,((Eira_barbara:10.18557427,(Gulo_gulo:8.562042088,(Martes_flavigula:5.989767822,(Martes_melampus:1.410283401,Martes_martes:1.4102834011):4.5794837926):2.572276466)…
	TREE tree_2790 = (((Potos_flavus:16.79837714,(Bassariscus_astutus:13.708770103,Nasua_nasua:13.708770397000002):3.089606744):5.022005942,((Arctonyx_collaris:3.626758548,Meles_meles:3.626759429):8.83336808,(Mellivora_capensis:11.47506959,((Eira_barbara:7.783300509,((Martes_flavigula:3.371421941,(Martes_melampus:1.415938844,Martes_martes:1.4159388439999998):1.95548289087):1.853578587,Gulo_gulo:5.224…
	TREE tree_8448 = (Ailurus_fulgens:18.89264273,(((Bassariscus_astutus:11.839467513999999,Nasua_nasua:11.839468267):2.864602418,Potos_flavus:14.70407068):3.448689771,((Arctonyx_collaris:2.722767968,Meles_meles:2.7227679673):7.329567164,((((((Melogale_personata:0.699803989,Melogale_orientalis:0.699803989):0.1818213362,Melogale_moschata:0.8816251748):2.769098866,Melogale_everetti:3.65072379):5.249552…
	TREE tree_0711 = (((Potos_flavus:17.05598182,(Bassariscus_astutus:14.125644896,Nasua_nasua:14.125644614999999):2.930337206):3.674204737,((Arctonyx_collaris:4.451587645,Meles_meles:4.451587925):8.180112242,(Mellivora_capensis:11.53050322,((Eira_barbara:8.320562833,((Martes_flavigula:4.802897749,(Martes_melampus:0.7289968527,Martes_martes:0.7289966564999999):4.0739014848099995):1.183793075,Gulo_gul…
	TREE tree_0798 = (((Potos_flavus:14.44908389,(Bassariscus_astutus:12.961902296,Nasua_nasua:12.961904732):1.487180375):3.618495432,((Arctonyx_collaris:2.415830719,Meles_meles:2.415830719):7.994620502,(Mellivora_capensis:10.0003316,((Eira_barbara:5.732935369,((Martes_flavigula:3.798642907,(Martes_melampus:1.198569898,Martes_martes:1.1985698983):2.6000742279000004):0.8342785737,Gulo_gulo:4.632922699…
	TREE tree_1227 = (((Potos_flavus:12.67701165,(Bassariscus_astutus:10.947860649999999,Nasua_nasua:10.947859955):1.729152852):2.802798349,((Arctonyx_collaris:2.804345204,Meles_meles:2.8043456669999998):7.111788314,(Mellivora_capensis:9.234419948,((Eira_barbara:6.042860955,((Martes_flavigula:3.771930441,(Martes_melampus:0.8816653468,Martes_martes:0.8816653467):2.8902660205):1.187948314,Gulo_gulo:4.9…
	TREE tree_4969 = (((Potos_flavus:14.60355992,(Bassariscus_astutus:12.464442120400001,Nasua_nasua:12.464443938):2.139118842):4.07877626,((Arctonyx_collaris:3.411712123,Meles_meles:3.4117113441000004):8.028234567,(Mellivora_capensis:11.11894534,((Eira_barbara:6.111670586,((Martes_flavigula:4.40108338,(Martes_melampus:1.445695545,Martes_martes:1.4456955445):2.9553878358):0.4490901143,Gulo_gulo:4.850…
	TREE tree_6318 = (((Potos_flavus:14.12739446,(Bassariscus_astutus:12.163364505,Nasua_nasua:12.163363955000001):1.964031333):5.398914099,((Arctonyx_collaris:3.720079939,Meles_meles:3.7200788378):8.093226399,(Mellivora_capensis:10.99483986,((Eira_barbara:8.442191204,((Martes_flavigula:4.347263062,(Martes_melampus:1.177602687,Martes_martes:1.1776026867):3.1696600994999997):2.303777981,Gulo_gulo:6.65…
	TREE tree_7273 = (((Potos_flavus:16.7390732,(Bassariscus_astutus:13.793479035,Nasua_nasua:13.793479598000001):2.9455936):3.568041755,((Arctonyx_collaris:4.203295284,Meles_meles:4.203297536):9.048446606,(Mellivora_capensis:12.12835592,((Eira_barbara:7.459831525,((Martes_flavigula:4.964142803,(Martes_melampus:1.190020917,Martes_martes:1.1900209174):3.7741210412):1.055756142,Gulo_gulo:6.01989818561)…
	TREE tree_3033 = (((Potos_flavus:12.15725357,(Bassariscus_astutus:11.182737122,Nasua_nasua:11.18273486):0.9745175805):3.790828432,((Arctonyx_collaris:2.543465191,Meles_meles:2.5434645123):6.52375015,(Mellivora_capensis:8.509365343,((Eira_barbara:6.333979369,(Gulo_gulo:4.928734181,(Martes_flavigula:4.396162386,(Martes_melampus:1.248142771,Martes_martes:1.2481427708):3.14801834899):0.5325717953):1.…
	TREE tree_5755 = (((Potos_flavus:14.90364701,(Bassariscus_astutus:11.795029233,Nasua_nasua:11.795029234):3.10861778):2.474953351,((Arctonyx_collaris:2.629179427,Meles_meles:2.629178683):8.512820167,(Mellivora_capensis:10.58830052,((Eira_barbara:6.267932619,(Gulo_gulo:4.959604172,(Martes_flavigula:3.562399186,(Martes_melampus:0.8519090104,Martes_martes:0.8519090104):2.7104901761):1.397204986):1.30…
	TREE tree_7528 = (Ailurus_fulgens:20.12684988,(((Bassariscus_astutus:12.172646782000001,Nasua_nasua:12.172643525000002):2.976708166,Potos_flavus:15.14935169):4.62111872,((Arctonyx_collaris:2.81923495,Meles_meles:2.819234136):9.496681762,(((((Melogale_personata:0.7496646253,Melogale_moschata:0.7496646253):3.49508521,(Melogale_everetti:0.06741903326,Melogale_orientalis:0.06741903326):4.1773298247):…
	TREE tree_7025 = (((Potos_flavus:13.05948414,(Bassariscus_astutus:11.771256037,Nasua_nasua:11.771254217):1.28822856):3.90051526,((Arctonyx_collaris:3.126832591,Meles_meles:3.1268335007):6.460879798,(Mellivora_capensis:9.572490538,((Eira_barbara:5.620404773,(Gulo_gulo:4.263869861,(Martes_flavigula:3.1031861764000004,(Martes_melampus:1.170542403,Martes_martes:1.1705426307):1.9326437732000001):1.160…
	TREE tree_5486 = (((Potos_flavus:16.67256572,(Bassariscus_astutus:14.202523561,Nasua_nasua:14.202521603000001):2.47004244):4.020694483,((Arctonyx_collaris:3.180690131,Meles_meles:3.1806898513000004):9.252901494,(Mellivora_capensis:12.29779669,((Eira_barbara:7.271737051,(Gulo_gulo:5.71066286,(Martes_flavigula:5.327472616,(Martes_melampus:1.536139493,Martes_martes:1.5361394923999998):3.791333263330…
	TREE tree_0422 = (((Potos_flavus:13.35406697,(Bassariscus_astutus:11.339712281,Nasua_nasua:11.339712955):2.014355141):3.33677391,((Arctonyx_collaris:2.9951673,Meles_meles:2.9951661766999997):6.562774575,(Mellivora_capensis:9.23031836,((Eira_barbara:5.632454056,(Gulo_gulo:4.350968294,(Martes_flavigula:3.865184878,(Martes_melampus:1.198466244,Martes_martes:1.1984662443):2.6667177361):0.4857845386):…
	TREE tree_8931 = (Ailurus_fulgens:21.03045316,(((Bassariscus_astutus:14.199632877,Nasua_nasua:14.199630199999998):2.54510122,Potos_flavus:16.74473008):2.905402045,((Arctonyx_collaris:3.597778602,Meles_meles:3.597778602):6.79356241,(((((Melogale_moschata:1.682800294,(Melogale_everetti:0.6864101054,Melogale_personata:0.6864101054):0.9963901883):3.105177675,Melogale_orientalis:4.7879779691):4.111035…
	TREE tree_1529 = (((Potos_flavus:14.67552522,(Bassariscus_astutus:13.020788615099999,Nasua_nasua:13.020787863999999):1.654736609):4.387135325,((Arctonyx_collaris:4.057262326,Meles_meles:4.05726458):6.970795274,(Mellivora_capensis:10.31210593,((Eira_barbara:6.611428136,((Martes_flavigula:4.45592642,(Martes_melampus:1.17308426,Martes_martes:1.1730845104):3.2828420847):0.8265128593,Gulo_gulo:5.28243…
	TREE tree_9651 = (Ailurus_fulgens:17.35717626,(((Bassariscus_astutus:12.068671195,Nasua_nasua:12.068671417000001):2.080202667,Potos_flavus:14.14887231):2.300879715,((Arctonyx_collaris:1.976353768,Meles_meles:1.976353768):8.044790423,(((((((Vormela_peregusna:5.014215489,(Ictonyx_striatus:3.478502953,Poecilogale_albinucha:3.478502953):1.5357120914):2.123689181,Lyncodon_patagonicus:7.1379062269):0.5…
	TREE tree_8817 = (Ailurus_fulgens:24.40932102,(((Bassariscus_astutus:14.078268429,Nasua_nasua:14.078265436999999):3.223831806,Potos_flavus:17.30210024):4.6768591,((Arctonyx_collaris:3.141322049,Meles_meles:3.1413223484):8.654328116,(((((Melogale_moschata:2.281999785,Melogale_personata:2.281999785):2.848026237,(Melogale_everetti:0.7731929385,Melogale_orientalis:0.7731929385):4.356833084):5.8150369…
	TREE tree_8263 = (Ailurus_fulgens:21.54807379,(((Bassariscus_astutus:11.88822072,Nasua_nasua:11.888222394):2.806753823,Potos_flavus:14.69497622):4.704154262,((Arctonyx_collaris:4.651770894,Meles_meles:4.651770057):7.49490756,((((Melogale_orientalis:3.37167589,((Melogale_moschata:1.992118074,Melogale_personata:1.992118074):1.189681573,Melogale_everetti:3.181799647):0.1898770516):6.969483039,((((Vo…
	TREE tree_7162 = (((Potos_flavus:12.18479659,(Bassariscus_astutus:10.901202555000001,Nasua_nasua:10.901201737):1.283594644):2.389606899,((Arctonyx_collaris:3.346813168,Meles_meles:3.346812759):5.552052397,(Mellivora_capensis:8.836303023,((Eira_barbara:5.237765517,((Martes_flavigula:3.40060213,(Martes_melampus:0.7582297821,Martes_martes:0.7582296188):2.6423720824399997):0.5915791473,Gulo_gulo:3.99…
	TREE tree_2543 = (((Potos_flavus:16.91072117,(Bassariscus_astutus:15.886873904000002,Nasua_nasua:15.886876383999999):1.023846335):4.762054937,((Arctonyx_collaris:3.033443211,Meles_meles:3.0334432105):11.4453869,(Mellivora_capensis:14.04208438,((Eira_barbara:9.449993059,((Martes_flavigula:5.606215093,(Martes_melampus:2.091210891,Martes_martes:2.0912108916):3.5150045117):1.711796319,Gulo_gulo:7.318…
	TREE tree_5253 = (((Potos_flavus:17.81608656,(Bassariscus_astutus:15.671712399,Nasua_nasua:15.67170947):2.14437677):5.077382988,((Arctonyx_collaris:3.363832318,Meles_meles:3.363832317):10.99459925,(Mellivora_capensis:13.32260887,((Eira_barbara:9.348527073,((Martes_flavigula:6.622499501,(Martes_melampus:1.177144674,Martes_martes:1.177144739):5.445354826):1.445437038,Gulo_gulo:8.067936538):1.280590…
	TREE tree_4525 = (((Potos_flavus:15.35241761,(Bassariscus_astutus:13.052339047299998,Nasua_nasua:13.052339571000001):2.300079872):2.247544063,((Arctonyx_collaris:3.418008884,Meles_meles:3.4180086223):7.797443781,(Mellivora_capensis:10.90416304,((Eira_barbara:6.671749258,((Martes_flavigula:5.301650401,(Martes_melampus:1.237892259,Martes_martes:1.2378919978):4.0637586643):0.5607298938,Gulo_gulo:5.8…
	TREE tree_2953 = (((Potos_flavus:11.71089057,(Bassariscus_astutus:9.6536574835,Nasua_nasua:9.653657039999999):2.057233977):3.690959292,((Arctonyx_collaris:3.40876619,Meles_meles:3.4087646371):5.838482636,(Mellivora_capensis:8.711919581,((Eira_barbara:5.939783691,(Gulo_gulo:4.232987503,(Martes_flavigula:3.803022184,(Martes_melampus:0.8878297571,Martes_martes:0.8878296904999999):2.9151928705):0.429…
	TREE tree_7049 = (((Potos_flavus:14.075349,(Bassariscus_astutus:11.091599437,Nasua_nasua:11.091598029):2.983748627):2.682321684,((Arctonyx_collaris:3.975308525,Meles_meles:3.975308525):5.919746892,(Mellivora_capensis:9.831152783,((Eira_barbara:6.761422995,(Gulo_gulo:5.173350891,(Martes_flavigula:3.657921766,(Martes_melampus:1.078098011,Martes_martes:1.0780980344):2.5798230516):1.515430532):1.5880…
	TREE tree_6907 = (((Potos_flavus:15.59178472,(Bassariscus_astutus:14.213584204,Nasua_nasua:14.213582646999999):1.378201037):3.435334185,((Arctonyx_collaris:3.998597598,Meles_meles:3.99859656):7.278100078,(Mellivora_capensis:10.63593744,((Eira_barbara:6.443647101,((Martes_flavigula:4.41204888,(Martes_melampus:1.095508381,Martes_martes:1.0955083808000001):3.3165410182999997):0.5942647352,Gulo_gulo:…
	TREE tree_4803 = (((Potos_flavus:16.03930024,(Bassariscus_astutus:13.880166097,Nasua_nasua:13.880165575):2.159134402):3.184786605,((Arctonyx_collaris:3.029426959,Meles_meles:3.0294261758):8.999989484,(Mellivora_capensis:10.796292,((Eira_barbara:6.06383731,(Gulo_gulo:5.206660026,(Martes_flavigula:4.280832543,(Martes_melampus:1.75008149,Martes_martes:1.7500817513):2.5307497476):0.9258287883):0.8571…
	TREE tree_1617 = (((Potos_flavus:12.58136894,(Bassariscus_astutus:10.876898114,Nasua_nasua:10.876898115):1.704471696):3.779391509,((Arctonyx_collaris:3.074765757,Meles_meles:3.074764892):6.053248823,(Mellivora_capensis:8.441280253,((Eira_barbara:5.215311403,((Martes_flavigula:3.833734278,(Martes_melampus:1.308140723,Martes_martes:1.3081405064):2.5255929064):0.2490209423,Gulo_gulo:4.082753922):1.1…
	TREE tree_5979 = (((Potos_flavus:18.01132027,(Bassariscus_astutus:14.791389945999999,Nasua_nasua:14.791390504999999):3.219929763):2.704192406,((Arctonyx_collaris:3.487329549,Meles_meles:3.4873298277):9.29180714,(Mellivora_capensis:11.98219186,((Eira_barbara:7.363164668,((Martes_flavigula:4.40243147,(Martes_melampus:1.256402509,Martes_martes:1.2564025088):3.1460286817):1.413592396,Gulo_gulo:5.8160…
	TREE tree_8808 = (Ailurus_fulgens:25.79227143,(((Bassariscus_astutus:15.052187087,Nasua_nasua:15.052188342):4.295972985,Potos_flavus:19.34816133):3.44484421,((Arctonyx_collaris:3.530560832,Meles_meles:3.530562087):9.299591345,(((((Melogale_everetti:1.930846922,Melogale_orientalis:1.9308468284):3.099389217,(Melogale_personata:2.331935191,Melogale_moschata:2.331935191):2.698300948):6.455563668,((((…
	TREE tree_1969 = (((Potos_flavus:14.56041119,(Bassariscus_astutus:12.709490317,Nasua_nasua:12.709490576):1.850921906):5.043327083,((Arctonyx_collaris:3.749022563,Meles_meles:3.7490220489999997):7.261430853,(Mellivora_capensis:10.71140334,((Eira_barbara:7.722027105,((Martes_flavigula:4.361026217,(Martes_melampus:1.009683154,Martes_martes:1.0096834113):3.3513430631):1.174259382,Gulo_gulo:5.53528662…
	TREE tree_6231 = (((Potos_flavus:18.66481483,(Bassariscus_astutus:15.978629467,Nasua_nasua:15.978632047000001):2.686185041):3.585000622,((Arctonyx_collaris:3.792085106,Meles_meles:3.7920857501):9.740001632,(Mellivora_capensis:12.57791785,((Eira_barbara:8.907605051,((Martes_flavigula:5.418873988,(Martes_melampus:1.554914725,Martes_martes:1.5549144024000001):3.8639586184):1.289698747,Gulo_gulo:6.70…
	TREE tree_7524 = (Ailurus_fulgens:20.30981732,(((Bassariscus_astutus:12.697667284000001,Nasua_nasua:12.697667832):4.003120905,Potos_flavus:16.700786):3.223944514,((Arctonyx_collaris:3.087834804,Meles_meles:3.0878356250000003):9.699970276,(((((((Vormela_peregusna:5.89786283,(Ictonyx_striatus:3.539591955,Poecilogale_albinucha:3.539591955):2.3582714218):3.651100852,Lyncodon_patagonicus:9.5489654882)…
	TREE tree_4866 = (((Potos_flavus:14.02425918,(Bassariscus_astutus:11.3250987686,Nasua_nasua:11.325096069):2.699160653):3.549590952,((Arctonyx_collaris:3.025229716,Meles_meles:3.0252294700999998):7.349767085,(Mellivora_capensis:10.11279041,((Eira_barbara:6.225241601,(Gulo_gulo:4.13002074,(Martes_flavigula:3.618284746,(Martes_melampus:1.024654974,Martes_martes:1.0246549741000002):2.593629772):0.511…
	TREE tree_5489 = (((Potos_flavus:17.44856707,(Bassariscus_astutus:14.185147,Nasua_nasua:14.185145884):3.263421186):3.14710651,((Arctonyx_collaris:3.647287545,Meles_meles:3.647286986):9.01842841,(Mellivora_capensis:12.15859793,((Eira_barbara:8.023886263,(Gulo_gulo:5.783436598,(Martes_flavigula:5.210107176,(Martes_melampus:1.526524983,Martes_martes:1.5265249829999998):3.6835824716):0.5733297013):2.…
	TREE tree_1324 = (((Potos_flavus:15.05146152,(Bassariscus_astutus:13.450519746000001,Nasua_nasua:13.450517646999998):1.600943868):2.778054495,((Arctonyx_collaris:3.81766157,Meles_meles:3.817661803):6.922079439,(Mellivora_capensis:10.34595519,((Eira_barbara:7.642370897,(Gulo_gulo:5.718090786,(Martes_flavigula:4.217998403,(Martes_melampus:0.9924845895,Martes_martes:0.9924845895000001):3.2255128807)…
	TREE tree_0893 = (((Potos_flavus:16.31608808,(Bassariscus_astutus:15.135249115,Nasua_nasua:15.135254446):1.1808387):3.107493834,((Arctonyx_collaris:3.353480404,Meles_meles:3.3534798710000002):8.358611573,(Mellivora_capensis:11.09996733,((Eira_barbara:8.109239403,((Martes_flavigula:4.904600148,(Martes_martes:1.1783848056,Martes_melampus:1.1783848056):3.7262158753000003):0.9467523847,Gulo_gulo:5.85…
	TREE tree_8815 = (Ailurus_fulgens:24.4347089,(((Bassariscus_astutus:13.950912312,Nasua_nasua:13.950914699999998):4.882433238,Potos_flavus:18.83334794):3.138049442,((Arctonyx_collaris:3.134028116,Meles_meles:3.1340269212):8.967190019,(((((Melogale_personata:2.402339919,(Melogale_moschata:0.5684898267,Melogale_everetti:0.5684898267):1.833850092):2.928869133,Melogale_orientalis:5.3312087534999995):5…
	TREE tree_7995 = (Ailurus_fulgens:20.98328855,(((Bassariscus_astutus:14.105867466,Nasua_nasua:14.105866883):2.037540241,Potos_flavus:16.14340917):4.153194538,((Arctonyx_collaris:3.690724561,Meles_meles:3.6907254373):8.285359356,(((((Melogale_personata:1.327242051,Melogale_moschata:1.327242051):2.149349418,(Melogale_everetti:1.096614082,Melogale_orientalis:1.096614082):2.3799770947):7.063621944,((…
	TREE tree_9520 = (Ailurus_fulgens:23.79909891,(((Bassariscus_astutus:14.586353696,Nasua_nasua:14.586355798):2.737662029,Potos_flavus:17.32401573):4.717843365,((Arctonyx_collaris:4.868000095,Meles_meles:4.8679997956):8.340668979,(((((((Vormela_peregusna:6.801348655,(Ictonyx_striatus:3.711276154,Poecilogale_albinucha:3.711276154):3.0900722):2.598996876,Lyncodon_patagonicus:9.400344930400001):1.0853…
	TREE tree_3013 = (((Potos_flavus:11.31764412,(Bassariscus_astutus:9.6875024326,Nasua_nasua:9.687502432999999):1.630140656):3.432986899,((Arctonyx_collaris:2.520239083,Meles_meles:2.5202390824):5.778388735,(Mellivora_capensis:8.116909066,((Eira_barbara:5.760172743,(Gulo_gulo:4.256489545,(Martes_flavigula:3.7833501623999997,(Martes_melampus:1.062811643,Martes_martes:1.0628116430999999):2.7205381070…
	TREE tree_0851 = (((Potos_flavus:13.90959526,(Bassariscus_astutus:12.7393754374,Nasua_nasua:12.739375675):1.170219345):4.186202463,((Arctonyx_collaris:2.781272841,Meles_meles:2.781273552):7.690138344,(Mellivora_capensis:10.13986912,((Eira_barbara:6.090553783,((Martes_flavigula:3.502504072,(Martes_melampus:1.042097547,Martes_martes:1.0420975467):2.4604062881):1.084734645,Gulo_gulo:4.587239428):1.5…
	TREE tree_4746 = (((Potos_flavus:13.80810238,(Bassariscus_astutus:11.564155259,Nasua_nasua:11.56415598):2.243948087):3.574776299,((Arctonyx_collaris:3.160455158,Meles_meles:3.1604544359999998):7.486155145,(Mellivora_capensis:10.52504268,((Eira_barbara:7.552231829,(Gulo_gulo:5.194647483,(Martes_flavigula:4.008693093,(Martes_melampus:1.188899151,Martes_martes:1.1888991511):2.81979362926):1.18595439…
	TREE tree_2853 = (((Potos_flavus:16.35326842,(Bassariscus_astutus:13.919493703,Nasua_nasua:13.91949195):2.433774716):3.955507096,((Arctonyx_collaris:3.659326749,Meles_meles:3.6593252885):8.212247765,(Mellivora_capensis:11.69156869,((Eira_barbara:8.037487953,((Martes_flavigula:4.607802548,(Martes_melampus:1.341343626,Martes_martes:1.3413436257):3.26645807499):0.7199549268,Gulo_gulo:5.327756599):2.…
	TREE tree_9936 = (Ailurus_fulgens:20.85162099,(((Bassariscus_astutus:14.105251299999999,Nasua_nasua:14.105249444):1.505208939,Potos_flavus:15.61046157):4.022340849,((Arctonyx_collaris:4.440569542,Meles_meles:4.440570868):8.225130693,(((((((Vormela_peregusna:5.167912372,(Ictonyx_striatus:2.866338809,Poecilogale_albinucha:2.866338809):2.3015732979):2.882125178,Lyncodon_patagonicus:8.050037019400001…
	TREE tree_0169 = (((Potos_flavus:15.93881064,(Bassariscus_astutus:13.095479725,Nasua_nasua:13.095479477000001):2.843328683):2.248957584,((Arctonyx_collaris:3.035045289,Meles_meles:3.0350452893):7.871515159,(Mellivora_capensis:10.28041322,((Eira_barbara:7.177257269,((Martes_flavigula:4.744331678,(Martes_melampus:0.6012109435,Martes_martes:0.601210869):4.143119493):0.4787489436,Gulo_gulo:5.22308037…
	TREE tree_9035 = (Ailurus_fulgens:22.28539343,(((Bassariscus_astutus:13.539844561999999,Nasua_nasua:13.539844852):2.097611776,Potos_flavus:15.63745518):4.642169611,((Arctonyx_collaris:2.923013533,Meles_meles:2.923012082):8.409285979,(((((Melogale_personata:1.068971229,Melogale_moschata:1.068971229):2.714345004,(Melogale_orientalis:1.368042857,Melogale_everetti:1.3680426544):2.415273376):6.5479332…
	TREE tree_2522 = (((Potos_flavus:17.14021357,(Bassariscus_astutus:14.673555661000002,Nasua_nasua:14.673555661000002):2.466660049):4.620495923,((Arctonyx_collaris:2.541270462,Meles_meles:2.5412704626):12.01266942,(Mellivora_capensis:13.6520415,((Eira_barbara:8.721124814,(Gulo_gulo:7.111451115,((Martes_melampus:2.038064819,Martes_martes:2.0380648193):4.1937428798,Martes_flavigula:6.231807699):0.879…
	TREE tree_0162 = (((Potos_flavus:16.48393847,(Bassariscus_astutus:14.679444551,Nasua_nasua:14.679446397):1.804493392):3.286865517,((Arctonyx_collaris:3.551439318,Meles_meles:3.5514393178):8.803314193,(Mellivora_capensis:10.80991609,((Eira_barbara:7.404613782,((Martes_flavigula:5.051118149,(Martes_melampus:0.5858639548,Martes_martes:0.5858640867):4.4652526115999995):0.3912723879,Gulo_gulo:5.442389…
	TREE tree_4685 = (((Potos_flavus:14.49199044,(Bassariscus_astutus:12.387562799000001,Nasua_nasua:12.387560959999998):2.104430797):4.642073711,((Arctonyx_collaris:3.516088959,Meles_meles:3.516089747):9.050485685,(Mellivora_capensis:12.08776775,((Eira_barbara:7.646050965,((Martes_flavigula:4.089235401,(Martes_melampus:0.8916951182,Martes_martes:0.8916951181999999):3.1975405447):1.324915643,Gulo_gul…
	TREE tree_6744 = (((Potos_flavus:15.63478237,(Bassariscus_astutus:13.372227002999999,Nasua_nasua:13.37222536):2.262556467):4.428262817,((Arctonyx_collaris:4.227676287,Meles_meles:4.227677109):7.709070573,(Mellivora_capensis:11.04193356,((Eira_barbara:6.263178288,(Gulo_gulo:5.000333671,(Martes_flavigula:3.803107126,(Martes_melampus:1.222293837,Martes_martes:1.2222938371):2.5808138367):1.197227367)…
	TREE tree_0777 = (((Potos_flavus:14.54467174,(Bassariscus_astutus:13.612073663,Nasua_nasua:13.612075163):0.932597072):3.826623604,((Arctonyx_collaris:3.012297834,Meles_meles:3.0122958332):7.59503998,(Mellivora_capensis:10.28261724,((Eira_barbara:6.680456477,(((Martes_melampus:0.770511984,Martes_martes:0.770511984):3.5113035982,Martes_flavigula:4.281815333):1.038142392,Gulo_gulo:5.319956974):1.360…
	TREE tree_9059 = (Ailurus_fulgens:24.03085677,(((Bassariscus_astutus:14.906644156999999,Nasua_nasua:14.906639801):2.786869078,Potos_flavus:17.69351386):4.122707724,((Arctonyx_collaris:3.425734934,Meles_meles:3.4257355560000002):8.95786878,(((((Melogale_orientalis:1.322655146,Melogale_everetti:1.322655146):7.506134773,(Melogale_personata:1.695283038,Melogale_moschata:1.695283038):7.133505325):2.19…
	TREE tree_6322 = (((Potos_flavus:15.41571501,(Bassariscus_astutus:14.488638532,Nasua_nasua:14.488640295):0.9270744216):5.684547462,((Arctonyx_collaris:3.8079888,Meles_meles:3.8079908569):8.363884225,(Mellivora_capensis:11.83032027,((Eira_barbara:8.407039916,((Martes_flavigula:4.644186856,(Martes_martes:1.2639223595,Martes_melampus:1.2639223595):3.3802653780000003):2.585198896,Gulo_gulo:7.22938604…
	TREE tree_1584 = (((Potos_flavus:13.89435346,(Bassariscus_astutus:11.9077297277,Nasua_nasua:11.907730454):1.986623977):4.133765278,((Arctonyx_collaris:4.354239353,Meles_meles:4.3542395946):5.936486738,(Mellivora_capensis:9.584164808,((Eira_barbara:6.708242958,((Martes_flavigula:3.95382473,(Martes_melampus:1.2693272,Martes_martes:1.2693269576000001):2.6844982573):0.7283413269,Gulo_gulo:4.682167754…
	TREE tree_2304 = (((Potos_flavus:17.47486859,(Bassariscus_astutus:14.234590901,Nasua_nasua:14.234587316):3.240281279):1.355524623,((Arctonyx_collaris:3.489768957,Meles_meles:3.4897684053):9.344527325,(Mellivora_capensis:12.15558676,((Eira_barbara:8.087174181,(Gulo_gulo:6.559759217,(Martes_flavigula:4.871134262,(Martes_melampus:1.092915551,Martes_martes:1.0929155504999999):3.7782195387999997):1.68…
	TREE tree_2970 = (((Potos_flavus:15.9218292,(Bassariscus_astutus:14.7678029488,Nasua_nasua:14.767801665):1.154027539):5.235606051,((Arctonyx_collaris:5.209564918,Meles_meles:5.209564918):8.234871236,(Mellivora_capensis:12.39122413,((Eira_barbara:8.152919014,(Gulo_gulo:6.261778816,(Martes_flavigula:5.407036556,(Martes_melampus:1.610392136,Martes_martes:1.6103921358):3.7966450622999997):0.854740334…
	TREE tree_9192 = (Ailurus_fulgens:26.27004247,(((Bassariscus_astutus:15.359495458,Nasua_nasua:15.359493792999999):4.791619149,Potos_flavus:20.15111626):4.364987584,((Arctonyx_collaris:4.369426161,Meles_meles:4.369426493):9.776861219,((((((Melogale_orientalis:0.1363209693,Melogale_personata:0.1363209693):0.3277070949,Melogale_moschata:0.4640278981):4.140088646,Melogale_everetti:4.6041183552):7.426…
	TREE tree_1834 = (((Potos_flavus:13.76333003,(Bassariscus_astutus:11.433881156,Nasua_nasua:11.433881363):2.329448665):2.544108592,((Arctonyx_collaris:3.059117005,Meles_meles:3.0591180419999997):6.33639803,(Mellivora_capensis:9.083673537,((Eira_barbara:5.538186307,((Martes_flavigula:3.022342686,(Martes_melampus:1.007901435,Martes_martes:1.0079014353):2.0144410429999997):1.093090298,Gulo_gulo:4.115…
	TREE tree_9329 = (Ailurus_fulgens:24.02178356,(((Bassariscus_astutus:15.448980885,Nasua_nasua:15.448980278):2.659617758,Potos_flavus:18.10859986):4.188410914,((Arctonyx_collaris:4.318560399,Meles_meles:4.318560095):9.372890438,(((((((Vormela_peregusna:5.210832343,(Ictonyx_striatus:2.747226089,Poecilogale_albinucha:2.747226089):2.463607469):2.788676771,Lyncodon_patagonicus:7.999509114):2.043678333…
	TREE tree_5835 = (((Potos_flavus:15.91594067,(Bassariscus_astutus:13.854621752,Nasua_nasua:13.854625175999999):2.061316921):4.59896059,((Arctonyx_collaris:2.98482191,Meles_meles:2.9848227662):9.027761475,(Mellivora_capensis:11.7416588,((Eira_barbara:6.96599796,(Gulo_gulo:5.756208664,(Martes_flavigula:5.455774583,(Martes_melampus:1.496553299,Martes_martes:1.4965535839):3.9592215701):0.3004346515):…
	TREE tree_3951 = (((Potos_flavus:14.7628171,(Bassariscus_astutus:12.859048593,Nasua_nasua:12.859049592):1.903767756):3.449719022,((Arctonyx_collaris:3.54459841,Meles_meles:3.544599409):8.016518941,(Mellivora_capensis:11.05408564,((Eira_barbara:7.067347884,(Gulo_gulo:5.244439178,(Martes_flavigula:3.716931991,(Martes_melampus:0.7651576507,Martes_martes:0.7651576506):2.9517738406):1.527506438):1.822…
	TREE tree_1467 = (((Potos_flavus:16.43047363,(Bassariscus_astutus:13.800426108,Nasua_nasua:13.800426888):2.630049343):2.524193912,((Arctonyx_collaris:4.232341144,Meles_meles:4.232339845):8.460189577,(Mellivora_capensis:12.28671866,((Eira_barbara:7.835861326,((Martes_flavigula:5.342445988,(Martes_melampus:1.002973058,Martes_martes:1.0029730583999998):4.3394716309):0.7268150581,Gulo_gulo:6.06925948…
	TREE tree_1387 = (((Potos_flavus:15.20925995,(Bassariscus_astutus:12.768015028699999,Nasua_nasua:12.768015029):2.441246241):3.843911322,((Arctonyx_collaris:2.845279856,Meles_meles:2.8452793277):8.879695212,(Mellivora_capensis:11.27467314,((Eira_barbara:7.542633108,(Gulo_gulo:6.370712949,(Martes_flavigula:4.365742019,(Martes_melampus:1.337028313,Martes_martes:1.3370283126):3.0287137070999997):2.00…
	TREE tree_6797 = (((Potos_flavus:14.62576422,(Bassariscus_astutus:11.711914085,Nasua_nasua:11.711915354999999):2.913851404):3.486509175,((Arctonyx_collaris:3.484649566,Meles_meles:3.4846477879):6.527906343,(Mellivora_capensis:9.849596291,((Eira_barbara:6.788200711,(Gulo_gulo:5.368986699,(Martes_flavigula:4.202773934,(Martes_melampus:0.7878853419,Martes_martes:0.7878852658):3.4148888463000002):1.1…
	TREE tree_6672 = (((Potos_flavus:14.99505513,(Bassariscus_astutus:12.141269442999999,Nasua_nasua:12.141267573):2.853784886):4.152999276,((Arctonyx_collaris:3.110374854,Meles_meles:3.1103743196):8.351747606,(Mellivora_capensis:10.72388549,((Eira_barbara:7.274518952,(Gulo_gulo:5.200994471,(Martes_flavigula:4.950653668999999,(Martes_melampus:1.260701324,Martes_martes:1.2607015915000002):3.6899523443…
	TREE tree_7876 = (Ailurus_fulgens:22.69211293,(((Bassariscus_astutus:16.720509689,Nasua_nasua:16.720512918):1.908909275,Potos_flavus:18.62942073):2.962086174,((Arctonyx_collaris:4.417665806,Meles_meles:4.4176666867):8.201184723,(((((((Vormela_peregusna:5.908290714,(Ictonyx_striatus:2.74261403,Poecilogale_albinucha:2.74261403):3.165677565):3.102458094,Lyncodon_patagonicus:9.010752917000001):0.8342…
	TREE tree_5555 = (((Potos_flavus:17.60492842,(Bassariscus_astutus:15.579376772,Nasua_nasua:15.579379661):2.025549334):3.22562338,((Arctonyx_collaris:4.282064158,Meles_meles:4.2820653140000005):9.19714662,(Mellivora_capensis:12.88511077,((Eira_barbara:8.806235529,(((Martes_melampus:1.257787097,Martes_martes:1.2577870972):3.7918867109,Martes_flavigula:5.0496729416):0.8059022798,Gulo_gulo:5.85557464…
	TREE tree_2044 = (((Potos_flavus:14.16591688,(Bassariscus_astutus:12.425501039,Nasua_nasua:12.425503639000002):1.740415137):3.546875502,((Arctonyx_collaris:3.162034998,Meles_meles:3.1620342879):6.606048291,(Mellivora_capensis:9.324149162,((Eira_barbara:5.932650132,(Gulo_gulo:5.234362978,(Martes_flavigula:4.477339314,(Martes_melampus:1.0830354235000001,Martes_martes:1.0830354235000001):3.394303062…
	TREE tree_0819 = (((Potos_flavus:15.11505411,(Bassariscus_astutus:13.109812354,Nasua_nasua:13.109809859):2.005242757):3.251183657,((Arctonyx_collaris:2.740663608,Meles_meles:2.7406643557000003):7.597478392,(Mellivora_capensis:9.867211611,((Eira_barbara:5.656896586,((Martes_flavigula:4.044633093,(Martes_melampus:1.450271391,Martes_martes:1.4502713906):2.5943614037000002):0.8244711477,Gulo_gulo:4.8…
	TREE tree_9181 = (Ailurus_fulgens:26.47477983,(((Bassariscus_astutus:17.09273547,Nasua_nasua:17.092734808):2.093815719,Potos_flavus:19.18655053):5.481573407,((Arctonyx_collaris:3.201885016,Meles_meles:3.201884684):10.46641161,(((((((Vormela_peregusna:6.677976584,(Ictonyx_striatus:3.546408553,Poecilogale_albinucha:3.546408553):3.1315686940000003):3.589398375,Lyncodon_patagonicus:10.2673759534):0.7…
	TREE tree_1466 = (((Potos_flavus:16.46714984,(Bassariscus_astutus:13.841494607999998,Nasua_nasua:13.841493563):2.625656277):2.490934041,((Arctonyx_collaris:4.233105197,Meles_meles:4.233103109):8.062929974,(Mellivora_capensis:11.63091225,((Eira_barbara:7.949299816,((Martes_flavigula:5.650951233,(Martes_melampus:1.003154042,Martes_martes:1.0031537814):4.6477995410999995):0.6028196467,Gulo_gulo:6.25…
	TREE tree_9866 = (Ailurus_fulgens:19.18379971,(((Bassariscus_astutus:12.185121639,Nasua_nasua:12.185123361999999):2.075000755,Potos_flavus:14.26012436):2.757343227,((Arctonyx_collaris:3.378931717,Meles_meles:3.3789327011):7.493356875,((((Melogale_orientalis:4.539201856,((Melogale_everetti:0.4475468621,Melogale_personata:0.4475468621):0.8594548785,Melogale_moschata:1.307001741):3.2322010996999997)…
	TREE tree_8166 = (Ailurus_fulgens:15.74765205,(((Bassariscus_astutus:9.965434648,Nasua_nasua:9.965436608000001):1.835841539,Potos_flavus:11.80127658):3.414387805,((Arctonyx_collaris:3.29895996,Meles_meles:3.298961332):6.332045693,(((((((Vormela_peregusna:4.335218486,(Ictonyx_striatus:2.828625315,Poecilogale_albinucha:2.828625315):1.5065921903000001):2.696994044,Lyncodon_patagonicus:7.032209608000…
	TREE tree_1334 = (((Potos_flavus:13.65790451,(Bassariscus_astutus:11.6115976202,Nasua_nasua:11.611598503):2.04630777):3.068072446,((Arctonyx_collaris:2.911839403,Meles_meles:2.9118391823):7.169081089,(Mellivora_capensis:9.541738647,((Eira_barbara:6.506250354,(Gulo_gulo:5.185046629,(Martes_flavigula:3.921714109,(Martes_melampus:1.145136917,Martes_martes:1.1451369165):2.7765782303):1.263330312):1.3…
	TREE tree_8750 = (Ailurus_fulgens:26.20232823,(((Bassariscus_astutus:14.440621404999998,Nasua_nasua:14.440620433):4.565004717,Potos_flavus:19.00562839):4.821895174,((Arctonyx_collaris:3.469577827,Meles_meles:3.4695794454):10.34986208,((((Melogale_everetti:4.359335068,(Melogale_moschata:1.136194148,(Melogale_orientalis:0.9625984265,Melogale_personata:0.9625984265):0.173595851):3.2231410816299997):…
	TREE tree_4319 = (((Potos_flavus:17.35517691,(Bassariscus_astutus:15.640465037,Nasua_nasua:15.64046448):1.714713547):3.086788513,((Arctonyx_collaris:3.34715062,Meles_meles:3.347149507):7.658098009,(Mellivora_capensis:10.68575025,((Eira_barbara:6.939434695,(Gulo_gulo:5.881535868,(Martes_flavigula:4.868833192,(Martes_martes:1.3268788151000002,Martes_melampus:1.3268788156):3.5419557675999997):1.0127…
	TREE tree_0243 = (((Potos_flavus:12.60745932,(Bassariscus_astutus:9.516821354000001,Nasua_nasua:9.516822894):3.090638356):2.179796303,((Arctonyx_collaris:2.375680599,Meles_meles:2.3756798682):5.898670029,(Mellivora_capensis:7.971512378,((Eira_barbara:5.356021307,(Gulo_gulo:3.728920209,((Martes_melampus:0.9553674759,Martes_martes:0.9553674758999999):1.9875985412000001,Martes_flavigula:2.9429658248…
	TREE tree_4242 = (((Potos_flavus:17.06847827,(Bassariscus_astutus:15.426792849000002,Nasua_nasua:15.426791695):1.641686283):4.152870824,((Arctonyx_collaris:3.807628758,Meles_meles:3.80762847):8.157009958,(Mellivora_capensis:11.4729242,((Eira_barbara:7.120279656,(Gulo_gulo:5.814818398,(Martes_flavigula:5.410227348,(Martes_melampus:1.3522142,Martes_martes:1.3522141138):4.0580131474):0.4045922043):1…
	TREE tree_6911 = (((Potos_flavus:15.8641052,(Bassariscus_astutus:13.938870789,Nasua_nasua:13.938872066):1.925232621):2.658997561,((Arctonyx_collaris:3.973003678,Meles_meles:3.973002657):6.724408427,(Mellivora_capensis:10.35841388,((Eira_barbara:6.808647475,((Martes_flavigula:4.135085099,(Martes_melampus:1.340128849,Martes_martes:1.3401285936999998):2.7949549736000003):1.113953565,Gulo_gulo:5.2490…
	TREE tree_6567 = (((Potos_flavus:18.29606477,(Bassariscus_astutus:16.342605157,Nasua_nasua:16.342603083):1.953460799):2.387155575,((Arctonyx_collaris:3.82344894,Meles_meles:3.8234486438):8.638696177,(Mellivora_capensis:11.90150553,((Eira_barbara:7.474203388,(Gulo_gulo:5.813993593,(Martes_flavigula:4.645348554,(Martes_melampus:1.568585461,Martes_martes:1.5685854607):3.0767624123):1.168645335):1.66…
	TREE tree_3648 = (((Potos_flavus:12.93759256,(Bassariscus_astutus:10.23467507,Nasua_nasua:10.234675505999999):2.702917055):2.630140257,((Arctonyx_collaris:2.829463152,Meles_meles:2.8294627164):7.224439682,(Mellivora_capensis:9.587005114,((Eira_barbara:5.824123234,((Martes_flavigula:2.997477782,(Martes_melampus:1.072607241,Martes_martes:1.0726070233):1.9248705418):1.354803186,Gulo_gulo:4.352280750…
	TREE tree_1587 = (((Potos_flavus:14.03071221,(Bassariscus_astutus:12.249608964,Nasua_nasua:12.249610422):1.781100813):3.659567111,((Arctonyx_collaris:4.438088599,Meles_meles:4.4380890848):5.911393641,(Mellivora_capensis:9.891281857,((Eira_barbara:6.156590926,((Martes_flavigula:4.303411972,(Martes_melampus:1.245362957,Martes_martes:1.245362957):3.058048675):0.2833260984,Gulo_gulo:4.586737342):1.56…
	TREE tree_0616 = (((Potos_flavus:16.67809035,(Bassariscus_astutus:15.358778793,Nasua_nasua:15.358779387999999):1.319312153):4.482327887,((Arctonyx_collaris:3.588666443,Meles_meles:3.5886658489000003):8.919693865,(Mellivora_capensis:12.21207926,((Eira_barbara:7.713984815,((Martes_flavigula:4.003251711,(Martes_melampus:1.026160029,Martes_martes:1.0261600292000002):2.9770922765999996):1.57349253,Gul…
	TREE tree_0595 = (((Potos_flavus:16.61337836,(Bassariscus_astutus:14.507633291000001,Nasua_nasua:14.507635789999998):2.105743962):3.095580239,((Arctonyx_collaris:3.128112736,Meles_meles:3.1281135688):8.403489675,(Mellivora_capensis:10.87346847,((Eira_barbara:7.653634367,((Martes_flavigula:3.807918344,(Martes_melampus:0.7761420653,Martes_martes:0.7761420375):3.0317765566):1.635538442,Gulo_gulo:5.4…
	TREE tree_1690 = (((Potos_flavus:14.05561502,(Bassariscus_astutus:12.059055226,Nasua_nasua:12.059055473999999):1.996559302):3.995810939,((Arctonyx_collaris:3.2124643,Meles_meles:3.212465539):7.306399533,(Mellivora_capensis:10.11688427,((Eira_barbara:5.73718885,((Martes_flavigula:3.941585138,(Martes_melampus:0.9651206419,Martes_martes:0.96512066667):2.9764640012):0.5655080804,Gulo_gulo:4.50709198)…
	TREE tree_6513 = (((Potos_flavus:17.4424473,(Bassariscus_astutus:15.521666025,Nasua_nasua:15.521663186999998):1.920784109):2.903398088,((Arctonyx_collaris:3.754292223,Meles_meles:3.754291939):8.457000808,(Mellivora_capensis:11.70900348,((Eira_barbara:8.597326807,(Gulo_gulo:6.798595161,(Martes_flavigula:5.523184661,(Martes_martes:1.0034187399,Martes_melampus:1.003418598):4.5197658075):1.275411351)…
	TREE tree_5596 = (((Potos_flavus:16.53025966,(Bassariscus_astutus:14.4410780106,Nasua_nasua:14.441079415):2.08918109):5.135604431,((Arctonyx_collaris:5.206120935,Meles_meles:5.2061192510000005):8.136967901,(Mellivora_capensis:12.73376975,((Eira_barbara:7.562243087,(Gulo_gulo:5.360071349,(Martes_flavigula:4.939173417,(Martes_melampus:1.253313588,Martes_martes:1.25331353163):3.6858601099):0.4208970…
	TREE tree_1517 = (((Potos_flavus:14.46685525,(Bassariscus_astutus:12.689641448,Nasua_nasua:12.6896422):1.777213305):3.640233643,((Arctonyx_collaris:4.00916119,Meles_meles:4.0091629445):7.309454862,(Mellivora_capensis:10.80557254,((Eira_barbara:6.364745047,(Gulo_gulo:5.214962163,(Martes_flavigula:4.003254921,(Martes_melampus:1.058447211,Martes_martes:1.058447211):2.9448077104):1.211706991):1.14978…
	TREE tree_6079 = (((Potos_flavus:15.66871645,(Bassariscus_astutus:13.255519119,Nasua_nasua:13.255520135000001):2.413198603):2.641784471,((Arctonyx_collaris:3.049907404,Meles_meles:3.049907404):7.508944452,(Mellivora_capensis:10.44804563,((Eira_barbara:7.304345905,(Gulo_gulo:5.50830738,((Martes_melampus:1.006852129,Martes_martes:1.0068521292):2.8601871351,Martes_flavigula:3.8670382480999996):1.641…
	TREE tree_5518 = (((Potos_flavus:17.06569153,(Bassariscus_astutus:15.082880842000002,Nasua_nasua:15.082881414):1.982813257):3.788128824,((Arctonyx_collaris:4.773676065,Meles_meles:4.773674922):8.92377537,(Mellivora_capensis:13.09849436,((Eira_barbara:7.191427255,(Gulo_gulo:5.589190938,(Martes_flavigula:4.911763978,(Martes_melampus:1.711463379,Martes_martes:1.7114633789):3.2003009127):0.6774263887…
	TREE tree_7635 = (Ailurus_fulgens:18.85721393,(((Bassariscus_astutus:11.981965619,Nasua_nasua:11.981964882):1.129037387,Potos_flavus:13.11100448):4.740579996,((Arctonyx_collaris:2.949687397,Meles_meles:2.9496873967):7.695683458,(((((((Vormela_peregusna:4.340798235,(Ictonyx_striatus:2.894097198,Poecilogale_albinucha:2.894097198):1.4467012827999999):2.463477024,Lyncodon_patagonicus:6.80427378459999…
	TREE tree_2106 = (((Potos_flavus:13.86511055,(Bassariscus_astutus:11.414514988999999,Nasua_nasua:11.414514756):2.450595797):3.142768152,((Arctonyx_collaris:2.758434651,Meles_meles:2.7584348840999997):8.166636982,(Mellivora_capensis:10.30390405,((Eira_barbara:6.227586025,((Martes_flavigula:3.721790717,(Martes_melampus:1.009678058,Martes_martes:1.0096780581):2.7121133586):1.232857847,Gulo_gulo:4.95…
	TREE tree_8699 = (Ailurus_fulgens:19.42632365,(((Bassariscus_astutus:11.94520021,Nasua_nasua:11.94520021):2.044784686,Potos_flavus:13.98998514):3.375340627,((Arctonyx_collaris:2.950207318,Meles_meles:2.9502056086):7.258271083,((((((Melogale_moschata:0.3513201969,Melogale_everetti:0.3513201969):0.25982911,Melogale_personata:0.6111495511):1.498988458,Melogale_orientalis:2.1101377647):7.205476447,((…
	TREE tree_5722 = (((Potos_flavus:14.53910448,(Bassariscus_astutus:12.674374622,Nasua_nasua:12.674376262):1.864727944):4.799925888,((Arctonyx_collaris:2.89405299,Meles_meles:2.8940532629):9.345444459,(Mellivora_capensis:11.93427206,((Eira_barbara:7.299107986,(Gulo_gulo:5.98295639,(Martes_flavigula:5.339758206,(Martes_melampus:1.315311869,Martes_martes:1.3153118689):4.0244455169):0.6431990045):1.31…
	TREE tree_3502 = (((Potos_flavus:13.88089467,(Bassariscus_astutus:11.132356835700001,Nasua_nasua:11.132355541999999):2.748536976):2.016848105,((Arctonyx_collaris:2.54766348,Meles_meles:2.5476643427):7.834648369,(Mellivora_capensis:9.964759351,((Eira_barbara:5.944297342,(Gulo_gulo:4.224564726,((Martes_melampus:0.9901681758,Martes_martes:0.9901679602):2.3939967971000002,Martes_flavigula:3.384164498…
	TREE tree_4942 = (((Potos_flavus:14.93423151,(Bassariscus_astutus:12.790986718,Nasua_nasua:12.790987215000001):2.143243056):3.435952728,((Arctonyx_collaris:3.242709797,Meles_meles:3.2427090511):8.046983754,(Mellivora_capensis:10.91137849,((Eira_barbara:6.446270867,(Gulo_gulo:4.553010171,(Martes_flavigula:3.857612537,(Martes_melampus:1.382552136,Martes_martes:1.3825521357000001):2.4750604009000003…
	TREE tree_3392 = (((Potos_flavus:11.44996949,(Bassariscus_astutus:9.375032661,Nasua_nasua:9.375030721):2.074938552):2.255566969,((Arctonyx_collaris:2.519658226,Meles_meles:2.5196590875):6.789456171,(Mellivora_capensis:8.94083956,((Eira_barbara:5.599648642,(Gulo_gulo:3.94391869,(Martes_flavigula:3.403847652,(Martes_melampus:1.079726895,Martes_martes:1.079726895):2.3241201101):0.5400719009):1.65573…
	TREE tree_4263 = (((Potos_flavus:17.44179701,(Bassariscus_astutus:15.871215883,Nasua_nasua:15.871217291):1.570580565):2.739245945,((Arctonyx_collaris:3.572034619,Meles_meles:3.572034055):8.007360154,(Mellivora_capensis:11.26284491,((Eira_barbara:6.679653789,(Gulo_gulo:5.4270462,(Martes_flavigula:4.6537772139,(Martes_melampus:1.296912064,Martes_martes:1.2969120643999998):3.3568658254000003):0.7732…
	TREE tree_5184 = (((Potos_flavus:17.33280439,(Bassariscus_astutus:15.0294428188,Nasua_nasua:15.029442819):2.303362817):3.435966192,((Arctonyx_collaris:3.615882764,Meles_meles:3.6158836976999997):9.744330101,(Mellivora_capensis:13.00437233,((Eira_barbara:8.693111941,((Martes_flavigula:5.43730194,(Martes_melampus:1.397711992,Martes_martes:1.397711992):4.0395902592):0.6499828876,Gulo_gulo:6.08728576…
	TREE tree_5343 = (((Potos_flavus:11.09855036,(Bassariscus_astutus:9.146446803,Nasua_nasua:9.146446803):1.952105493):3.870234538,((Arctonyx_collaris:2.261714333,Meles_meles:2.2617149767):7.283597249,(Mellivora_capensis:8.842362454,((Eira_barbara:6.301901987,(Gulo_gulo:4.200640818,(Martes_flavigula:3.171663379,(Martes_melampus:1.193478232,Martes_martes:1.193478447):1.978185146):1.02897701):2.101262…
	TREE tree_6578 = (((Potos_flavus:16.7781584,(Bassariscus_astutus:13.865427301,Nasua_nasua:13.865428129):2.91273027):2.912448987,((Arctonyx_collaris:3.59151466,Meles_meles:3.591515763):7.932752063,(Mellivora_capensis:10.99077579,((Eira_barbara:7.290106963,(Gulo_gulo:5.793893469,(Martes_flavigula:4.691674074,(Martes_melampus:1.39840742,Martes_martes:1.3984074203999999):3.2932673705):1.10221774):1.4…
	TREE tree_3527 = (((Potos_flavus:13.41869888,(Bassariscus_astutus:11.101979428900002,Nasua_nasua:11.101979429):2.316718316):2.083749929,((Arctonyx_collaris:2.422389497,Meles_meles:2.4223885904):7.594831419,(Mellivora_capensis:9.694872482,((Eira_barbara:6.443383369,((Martes_flavigula:4.241689291,(Martes_melampus:0.9566712719,Martes_martes:0.9566712720000001):3.2850186983):0.8131495611,Gulo_gulo:5.…
	TREE tree_5671 = (((Potos_flavus:12.00608729,(Bassariscus_astutus:9.992427909,Nasua_nasua:9.992427482):2.013660445):3.763070208,((Arctonyx_collaris:2.917508508,Meles_meles:2.9175093629999997):6.816656618,(Mellivora_capensis:9.387772562,((Eira_barbara:5.5263762,(Gulo_gulo:4.533453655,(Martes_flavigula:3.574033299,(Martes_melampus:1.23705501,Martes_martes:1.2370550104):2.3369780737):0.9594195004):0…
	TREE tree_3281 = (((Potos_flavus:12.37451752,(Bassariscus_astutus:10.60214135,Nasua_nasua:10.602140059):1.772376818):2.4788737,((Arctonyx_collaris:2.750049783,Meles_meles:2.7500508596):6.321558729,(Mellivora_capensis:8.943171648,((Eira_barbara:5.857115622,(Gulo_gulo:4.997156417,((Martes_melampus:0.9806831372,Martes_martes:0.9806831371):3.2113030989,Martes_flavigula:4.1919855681):0.8051693414):0.8…
	TREE tree_3689 = (((Potos_flavus:17.23736573,(Bassariscus_astutus:14.140320893599998,Nasua_nasua:14.140320893):3.097047583):2.183665187,((Arctonyx_collaris:3.450696568,Meles_meles:3.4506960199999996):8.499061214,(Mellivora_capensis:10.99932305,((Eira_barbara:7.887132406,(Gulo_gulo:6.04971342,(Martes_flavigula:4.509511588,(Martes_melampus:0.9506053995,Martes_martes:0.9506053994999999):3.5589066551…
	TREE tree_5747 = (((Potos_flavus:14.50088275,(Bassariscus_astutus:11.877302985,Nasua_nasua:11.87730006):2.623582689):2.855967185,((Arctonyx_collaris:2.834820269,Meles_meles:2.8348192937):8.198582551,(Mellivora_capensis:10.29668814,((Eira_barbara:6.29880212,(Gulo_gulo:5.241765906,(Martes_flavigula:3.650793829,(Martes_melampus:0.8882177636,Martes_martes:0.8882177636):2.7625767969):1.59097037):1.057…
	TREE tree_2676 = (((Potos_flavus:14.03395952,(Bassariscus_astutus:12.388597762,Nasua_nasua:12.388596605):1.6453643):3.350432156,((Arctonyx_collaris:3.180617375,Meles_meles:3.1806164482000003):6.965062062,(Mellivora_capensis:9.73863016,((Eira_barbara:5.382786313,((Martes_flavigula:3.692057796,(Martes_melampus:0.7067051893,Martes_martes:0.706705004):2.9853535331):1.052400789,Gulo_gulo:4.7444597423)…
[truncated: 9,018 more rows]
